# Supplementary material for: Comparative microbiomes of ticks collected from a black rhino and its surrounding environment
Source: Int J Parasitol Parasites Wildl. 2019 May 28;9:239–43. doi: 10.1016/j.ijppaw.2019.05.008 (PMC6556756; doi:10.1016/j.ijppaw.2019.05.008)
Supplement: Table S1. Frequency charts and Shapiro-Wilk test.xlsx [file mmc2.xlsx]

## Sheet: Sheet1
	Number of genera									1. H0 hypothesis							SHAPIRO-WILK TEST
Eliska1	63									Since p-value > α, we accept the H0.
Eliska2	55									It is assumed that the data is normally distributed.
Eliska3	73									In other words, the difference between the data sample and the normal distribution is not big enough to be statistically significant.
Field1	164
Field2	191									2. P-value
Field3	63									p-value is 0.0795600, hence, if we would reject H0, the chance of type1 error (rejecting a correct H0) would be too high: 0.07956 (7.96%)
Field4	264									The larger the p-value, the more it supports H0
										3. The statistics
										W is 0.822583. It is in the 95% critical value accepted range: [0.7987 : 1.0000]
	The number of reads
Eliska1	24098									1. H0 hypothesis							SHAPIRO-WILK TEST
Eliska2	16428									Since p-value > α, we accept the H0.
Eliska3	19747									It is assumed that the data is normally distributed.
Field1	71613									In other words, the difference between the data sample and the normal distribution is not big enough to be statistically significant.
Field2	64812
Field3	64484									2. P-value
Field4	57840									p-value is 0.0705096, hence, if we would reject H0, the chance of type1 error (rejecting a correct H0) would be too high: 0.07051 (7.05%)
										The larger the p-value, the more it supports H0
										3. The statistics
										W is 0.816433. It is in the 95% critical value accepted range: [0.7987 : 1.0000]
