# Supplementary material for: Comparative microbiomes of ticks collected from a black rhino and its surrounding environment
Source: Int J Parasitol Parasites Wildl. 2019 May 28;9:239–43. doi: 10.1016/j.ijppaw.2019.05.008 (PMC6556756; doi:10.1016/j.ijppaw.2019.05.008)
Supplement: Table S2. List of taxa.xlsx [file mmc3.xlsx]

## Sheet: phylum(Eliska)
phylum
		Count			Ratio
Taxonomy	Taxon Name	Eliska 1	Eliska 2	Eliska 3	Eliska 1	Eliska 2	Eliska 3
Bacteria;Actinobacteria	Actinobacteria	37	48	37	0.1535	0.2922	0.1874
Bacteria;Bacteroidetes	Bacteroidetes	40	7	62	0.166	0.0426	0.314
Bacteria;Chloroflexi	Chloroflexi	11	0	0	0.0456	0	0
Bacteria;Cyanobacteria	Cyanobacteria	0	5	0	0	0.0304	0
Bacteria;Firmicutes	Firmicutes	23965	16345	19614	99.4481	99.4948	99.3265
Bacteria;Fusobacteria	Fusobacteria	1	0	0	0.0041	0	0
Bacteria;Planctomycetes	Planctomycetes	0	2	0	0	0.0122	0
Bacteria;Proteobacteria	Proteobacteria	42	19	34	0.1743	0.1157	0.1722
Bacteria;Verrucomicrobia	Verrucomicrobia	2	2	0	0.0083	0.0122	0

## Sheet: class(Eliska)
class
		Count			Ratio
Taxonomy	Taxon Name	Eliska 1	Eliska 2	Eliska 3	Eliska 1	Eliska 2	Eliska 3
Bacteria;Actinobacteria;Actinobacteria_c	Actinobacteria_c	37	32	35	0.1535	0.1948	0.1772
Bacteria;Proteobacteria;Alphaproteobacteria	Alphaproteobacteria	13	10	8	0.0539	0.0609	0.0405
Bacteria;Firmicutes;Bacilli	Bacilli	23924	16332	19392	99.2779	99.4156	98.2023
Bacteria;Bacteroidetes;Bacteroidia	Bacteroidia	33	5	61	0.1369	0.0304	0.3089
Bacteria;Proteobacteria;Betaproteobacteria	Betaproteobacteria	9	2	6	0.0373	0.0122	0.0304
Bacteria;Chloroflexi;Caldilineae	Caldilineae	9	0	0	0.0373	0	0
Bacteria;Firmicutes;Clostridia	Clostridia	22	7	195	0.0913	0.0426	0.9875
Bacteria;Actinobacteria;Coriobacteriia	Coriobacteriia	0	5	2	0	0.0304	0.0101
Bacteria;Firmicutes;Erysipelotrichi	Erysipelotrichi	2	5	22	0.0083	0.0304	0.1114
Bacteria;Bacteroidetes;Flavobacteria	Flavobacteria	2	2	0	0.0083	0.0122	0
Bacteria;Fusobacteria;Fusobacteria_c	Fusobacteria_c	1	0	0	0.0041	0	0
Bacteria;Proteobacteria;Gammaproteobacteria	Gammaproteobacteria	20	7	20	0.083	0.0426	0.1013
Bacteria;Firmicutes;Negativicutes	Negativicutes	14	1	0	0.0581	0.0061	0
Bacteria;Cyanobacteria;PAC000053_c	PAC000053_c	0	5	0	0	0.0304	0
Bacteria;Planctomycetes;Planctomycetia	Planctomycetia	0	2	0	0	0.0122	0
Bacteria;Actinobacteria;Rubrobacteria	Rubrobacteria	0	1	0	0	0.0061	0
Bacteria;Bacteroidetes;Sphingobacteriia	Sphingobacteriia	5	0	1	0.0207	0	0.0051
Bacteria;Actinobacteria;Thermoleophilia	Thermoleophilia	0	10	0	0	0.0609	0
Bacteria;Chloroflexi;Thermomicrobia	Thermomicrobia	2	0	0	0.0083	0	0
Bacteria;Firmicutes;Tissierellia	Tissierellia	3	0	5	0.0124	0	0.0253
Bacteria;Verrucomicrobia;Verrucomicrobiae	Verrucomicrobiae	2	2	0	0.0083	0.0122	0

## Sheet: order(Eliska)
order
		Count			Ratio
Taxonomy	Taxon Name	Eliska 1	Eliska 2	Eliska 3	Eliska 1	Eliska 2	Eliska 3
Bacteria;Proteobacteria;Gammaproteobacteria;Alteromonadales	Alteromonadales	0	4	0	0	0.0243	0
Bacteria;Firmicutes;Bacilli;Bacillales	Bacillales	23881	16326	19251	99.0995	99.3791	97.4882
Bacteria;Bacteroidetes;Bacteroidia;Bacteroidales	Bacteroidales	33	5	61	0.1369	0.0304	0.3089
Bacteria;Actinobacteria;Actinobacteria_c;Bifidobacteriales	Bifidobacteriales	3	0	2	0.0124	0	0.0101
Bacteria;Proteobacteria;Betaproteobacteria;Burkholderiales	Burkholderiales	6	1	5	0.0249	0.0061	0.0253
Bacteria;Chloroflexi;Caldilineae;Caldilineales	Caldilineales	9	0	0	0.0373	0	0
Bacteria;Proteobacteria;Alphaproteobacteria;Caulobacterales	Caulobacterales	4	1	3	0.0166	0.0061	0.0152
Bacteria;Firmicutes;Clostridia;Clostridiales	Clostridiales	22	7	195	0.0913	0.0426	0.9875
Bacteria;Actinobacteria;Coriobacteriia;Coriobacteriales	Coriobacteriales	0	5	2	0	0.0304	0.0101
Bacteria;Actinobacteria;Actinobacteria_c;Corynebacteriales	Corynebacteriales	15	15	16	0.0622	0.0913	0.081
Bacteria;Chloroflexi;Thermomicrobia;DQ129389_o	DQ129389_o	2	0	0	0.0083	0	0
Bacteria;Proteobacteria;Gammaproteobacteria;Enterobacterales	Enterobacterales	0	0	7	0	0	0.0354
Bacteria;Firmicutes;Erysipelotrichi;Erysipelotrichales	Erysipelotrichales	2	5	22	0.0083	0.0304	0.1114
Bacteria;Bacteroidetes;Flavobacteria;Flavobacteriales	Flavobacteriales	2	2	0	0.0083	0.0122	0
Bacteria;Fusobacteria;Fusobacteria_c;Fusobacteriales	Fusobacteriales	1	0	0	0.0041	0	0
Bacteria;Firmicutes;Negativicutes;Hydrogenispora_o	Hydrogenispora_o	9	0	0	0.0373	0	0
Bacteria;Firmicutes;Bacilli;Lactobacillales	Lactobacillales	43	6	141	0.1784	0.0365	0.714
Bacteria;Proteobacteria;Gammaproteobacteria;Legionellales	Legionellales	4	0	0	0.0166	0	0
Bacteria;Actinobacteria;Actinobacteria_c;Micrococcales	Micrococcales	4	2	8	0.0166	0.0122	0.0405
Bacteria;Proteobacteria;Betaproteobacteria;Neisseriales	Neisseriales	3	1	1	0.0124	0.0061	0.0051
Bacteria;Proteobacteria;Gammaproteobacteria;Oceanospirillales	Oceanospirillales	3	0	0	0.0124	0	0
Bacteria;Cyanobacteria;PAC000053_c;PAC000053_o	PAC000053_o	0	5	0	0	0.0304	0
Bacteria;Proteobacteria;Gammaproteobacteria;Pasteurellales	Pasteurellales	0	1	0	0	0.0061	0
Bacteria;Planctomycetes;Planctomycetia;Planctomycetales	Planctomycetales	0	2	0	0	0.0122	0
Bacteria;Actinobacteria;Actinobacteria_c;Propionibacteriales	Propionibacteriales	11	3	0	0.0456	0.0183	0
Bacteria;Proteobacteria;Gammaproteobacteria;Pseudomonadales	Pseudomonadales	13	2	13	0.0539	0.0122	0.0658
Bacteria;Actinobacteria;Actinobacteria_c;Pseudonocardiales	Pseudonocardiales	4	12	9	0.0166	0.073	0.0456
Bacteria;Proteobacteria;Alphaproteobacteria;Rhizobiales	Rhizobiales	6	7	3	0.0249	0.0426	0.0152
Bacteria;Proteobacteria;Alphaproteobacteria;Rhodospirillales	Rhodospirillales	0	1	0	0	0.0061	0
Bacteria;Actinobacteria;Rubrobacteria;Rubrobacterales	Rubrobacterales	0	1	0	0	0.0061	0
Bacteria;Bacteroidetes;Sphingobacteriia;Saprospirales	Saprospirales	0	0	1	0	0	0.0051
Bacteria;Actinobacteria;Thermoleophilia;Solirubrobacterales	Solirubrobacterales	0	9	0	0	0.0548	0
Bacteria;Bacteroidetes;Sphingobacteriia;Sphingobacteriales	Sphingobacteriales	5	0	0	0.0207	0	0
Bacteria;Proteobacteria;Alphaproteobacteria;Sphingomonadales	Sphingomonadales	3	1	2	0.0124	0.0061	0.0101
Bacteria;Actinobacteria;Thermoleophilia;Thermoleophilales	Thermoleophilales	0	1	0	0	0.0061	0
Bacteria;Firmicutes;Tissierellia;Tissierellales	Tissierellales	3	0	5	0.0124	0	0.0253
Bacteria;Firmicutes;Negativicutes;Veillonellales	Veillonellales	5	1	0	0.0207	0.0061	0
Bacteria;Verrucomicrobia;Verrucomicrobiae;Verrucomicrobiales	Verrucomicrobiales	2	2	0	0.0083	0.0122	0

## Sheet: family(Eliska)
family
		Count			Ratio
Taxonomy	Taxon Name	Eliska 1	Eliska 2	Eliska 3	Eliska 1	Eliska 2	Eliska 3
Bacteria;Bacteroidetes;Bacteroidia;Bacteroidales;AC160630_f	AC160630_f	2	0	0	0.0083	0	0
Bacteria;Chloroflexi;Caldilineae;Caldilineales;AY548939_f	AY548939_f	9	0	0	0.0373	0	0
Bacteria;Proteobacteria;Alphaproteobacteria;Rhodospirillales;Acetobacteraceae	Acetobacteraceae	0	1	0	0	0.0061	0
Bacteria;Firmicutes;Bacilli;Lactobacillales;Aerococcaceae	Aerococcaceae	0	3	0	0	0.0183	0
Bacteria;Verrucomicrobia;Verrucomicrobiae;Verrucomicrobiales;Akkermansiaceae	Akkermansiaceae	2	2	0	0.0083	0.0122	0
Bacteria;Firmicutes;Bacilli;Bacillales;Bacillaceae	Bacillaceae	14830	11042	16895	61.5404	67.2145	85.5573
Bacteria;Firmicutes;Bacilli;Bacillales;Bacillales_uc	Bacillales_uc	0	1	2	0	0.0061	0.0101
Bacteria;Bacteroidetes;Bacteroidia;Bacteroidales;Bacteroidaceae	Bacteroidaceae	10	2	7	0.0415	0.0122	0.0354
Bacteria;Actinobacteria;Actinobacteria_c;Bifidobacteriales;Bifidobacteriaceae	Bifidobacteriaceae	3	0	2	0.0124	0	0.0101
Bacteria;Proteobacteria;Alphaproteobacteria;Rhizobiales;Bradyrhizobiaceae	Bradyrhizobiaceae	3	0	0	0.0124	0	0
Bacteria;Proteobacteria;Alphaproteobacteria;Caulobacterales;Caulobacteraceae	Caulobacteraceae	4	1	3	0.0166	0.0061	0.0152
Bacteria;Bacteroidetes;Sphingobacteriia;Sphingobacteriales;Chitinophagaceae	Chitinophagaceae	5	0	0	0.0207	0	0
Bacteria;Firmicutes;Clostridia;Clostridiales;Christensenellaceae	Christensenellaceae	0	0	5	0	0	0.0253
Bacteria;Firmicutes;Clostridia;Clostridiales;Clostridiaceae	Clostridiaceae	0	0	15	0	0	0.076
Bacteria;Proteobacteria;Betaproteobacteria;Burkholderiales;Comamonadaceae	Comamonadaceae	6	0	5	0.0249	0	0.0253
Bacteria;Actinobacteria;Thermoleophilia;Solirubrobacterales;Conexibacteraceae	Conexibacteraceae	0	5	0	0	0.0304	0
Bacteria;Actinobacteria;Coriobacteriia;Coriobacteriales;Coriobacteriaceae	Coriobacteriaceae	0	5	2	0	0.0304	0.0101
Bacteria;Actinobacteria;Actinobacteria_c;Corynebacteriales;Corynebacteriaceae	Corynebacteriaceae	11	6	10	0.0456	0.0365	0.0506
Bacteria;Proteobacteria;Gammaproteobacteria;Legionellales;Coxiellaceae	Coxiellaceae	4	0	0	0.0166	0	0
Bacteria;Chloroflexi;Thermomicrobia;DQ129389_o;DQ129389_f	DQ129389_f	2	0	0	0.0083	0	0
Bacteria;Actinobacteria;Actinobacteria_c;Micrococcales;Dermatophilaceae	Dermatophilaceae	4	0	2	0.0166	0	0.0101
Bacteria;Proteobacteria;Gammaproteobacteria;Enterobacterales;Enterobacteriaceae	Enterobacteriaceae	0	0	7	0	0	0.0354
Bacteria;Firmicutes;Bacilli;Lactobacillales;Enterococcaceae	Enterococcaceae	4	0	9	0.0166	0	0.0456
Bacteria;Firmicutes;Erysipelotrichi;Erysipelotrichales;Erysipelotrichaceae	Erysipelotrichaceae	2	5	22	0.0083	0.0304	0.1114
Bacteria;Proteobacteria;Alphaproteobacteria;Sphingomonadales;Erythrobacteraceae	Erythrobacteraceae	0	1	0	0	0.0061	0
Bacteria;Bacteroidetes;Flavobacteria;Flavobacteriales;Flavobacteriaceae	Flavobacteriaceae	2	2	0	0.0083	0.0122	0
Bacteria;Proteobacteria;Gammaproteobacteria;Oceanospirillales;Halomonadaceae	Halomonadaceae	3	0	0	0.0124	0	0
Bacteria;Firmicutes;Negativicutes;Hydrogenispora_o;Hydrogenispora_f	Hydrogenispora_f	9	0	0	0.0373	0	0
Bacteria;Firmicutes;Clostridia;Clostridiales;Lachnospiraceae	Lachnospiraceae	14	2	102	0.0581	0.0122	0.5165
Bacteria;Firmicutes;Bacilli;Lactobacillales;Lactobacillaceae	Lactobacillaceae	22	0	123	0.0913	0	0.6229
Bacteria;Fusobacteria;Fusobacteria_c;Fusobacteriales;Leptotrichiaceae	Leptotrichiaceae	1	0	0	0.0041	0	0
Bacteria;Firmicutes;Bacilli;Lactobacillales;Leuconostocaceae	Leuconostocaceae	8	0	3	0.0332	0	0.0152
Bacteria;Proteobacteria;Alphaproteobacteria;Rhizobiales;Methylobacteriaceae	Methylobacteriaceae	0	4	3	0	0.0243	0.0152
Bacteria;Actinobacteria;Actinobacteria_c;Micrococcales;Micrococcaceae	Micrococcaceae	0	2	6	0	0.0122	0.0304
Bacteria;Proteobacteria;Gammaproteobacteria;Pseudomonadales;Moraxellaceae	Moraxellaceae	13	2	0	0.0539	0.0122	0
Bacteria;Bacteroidetes;Bacteroidia;Bacteroidales;Muribaculaceae	Muribaculaceae	0	0	2	0	0	0.0101
Bacteria;Actinobacteria;Actinobacteria_c;Corynebacteriales;Mycobacteriaceae	Mycobacteriaceae	3	6	6	0.0124	0.0365	0.0304
Bacteria;Proteobacteria;Betaproteobacteria;Neisseriales;Neisseriaceae	Neisseriaceae	3	1	1	0.0124	0.0061	0.0051
Bacteria;Actinobacteria;Actinobacteria_c;Corynebacteriales;Nocardiaceae	Nocardiaceae	1	3	0	0.0041	0.0183	0
Bacteria;Actinobacteria;Actinobacteria_c;Propionibacteriales;Nocardioidaceae	Nocardioidaceae	0	3	0	0	0.0183	0
Bacteria;Cyanobacteria;PAC000053_c;PAC000053_o;PAC000053_f	PAC000053_f	0	5	0	0	0.0304	0
Bacteria;Firmicutes;Bacilli;Bacillales;Paenibacillaceae	Paenibacillaceae	49	0	274	0.2033	0	1.3876
Bacteria;Proteobacteria;Gammaproteobacteria;Pasteurellales;Pasteurellaceae	Pasteurellaceae	0	1	0	0	0.0061	0
Bacteria;Firmicutes;Tissierellia;Tissierellales;Peptoniphilaceae	Peptoniphilaceae	3	0	3	0.0124	0	0.0152
Bacteria;Firmicutes;Clostridia;Clostridiales;Peptostreptococcaceae	Peptostreptococcaceae	5	0	29	0.0207	0	0.1469
Bacteria;Planctomycetes;Planctomycetia;Planctomycetales;Planctomycetaceae	Planctomycetaceae	0	2	0	0	0.0122	0
Bacteria;Firmicutes;Bacilli;Bacillales;Planococcaceae	Planococcaceae	8998	5283	2080	37.3392	32.1585	10.5332
Bacteria;Bacteroidetes;Bacteroidia;Bacteroidales;Porphyromonadaceae	Porphyromonadaceae	3	1	0	0.0124	0.0061	0
Bacteria;Bacteroidetes;Bacteroidia;Bacteroidales;Prevotellaceae	Prevotellaceae	1	2	52	0.0041	0.0122	0.2633
Bacteria;Actinobacteria;Actinobacteria_c;Propionibacteriales;Propionibacteriaceae	Propionibacteriaceae	11	0	0	0.0456	0	0
Bacteria;Proteobacteria;Gammaproteobacteria;Pseudomonadales;Pseudomonadaceae	Pseudomonadaceae	0	0	13	0	0	0.0658
Bacteria;Actinobacteria;Actinobacteria_c;Pseudonocardiales;Pseudonocardiaceae	Pseudonocardiaceae	4	12	9	0.0166	0.073	0.0456
Bacteria;Proteobacteria;Alphaproteobacteria;Rhizobiales;Rhizobiaceae	Rhizobiaceae	3	0	0	0.0124	0	0
Bacteria;Bacteroidetes;Bacteroidia;Bacteroidales;Rikenellaceae	Rikenellaceae	17	0	0	0.0705	0	0
Bacteria;Actinobacteria;Rubrobacteria;Rubrobacterales;Rubrobacteraceae	Rubrobacteraceae	0	1	0	0	0.0061	0
Bacteria;Firmicutes;Clostridia;Clostridiales;Ruminococcaceae	Ruminococcaceae	3	5	44	0.0124	0.0304	0.2228
Bacteria;Bacteroidetes;Sphingobacteriia;Saprospirales;Saprospiraceae	Saprospiraceae	0	0	1	0	0	0.0051
Bacteria;Proteobacteria;Gammaproteobacteria;Alteromonadales;Shewanellaceae	Shewanellaceae	0	4	0	0	0.0243	0
Bacteria;Actinobacteria;Thermoleophilia;Solirubrobacterales;Solirubrobacteraceae	Solirubrobacteraceae	0	4	0	0	0.0243	0
Bacteria;Proteobacteria;Alphaproteobacteria;Sphingomonadales;Sphingomonadaceae	Sphingomonadaceae	3	0	2	0.0124	0	0.0101
Bacteria;Firmicutes;Bacilli;Bacillales;Staphylococcaceae	Staphylococcaceae	4	0	0	0.0166	0	0
Bacteria;Firmicutes;Bacilli;Lactobacillales;Streptococcaceae	Streptococcaceae	9	3	6	0.0373	0.0183	0.0304
Bacteria;Proteobacteria;Betaproteobacteria;Burkholderiales;Sutterellaceae	Sutterellaceae	0	1	0	0	0.0061	0
Bacteria;Actinobacteria;Thermoleophilia;Thermoleophilales;Thermoleophilaceae	Thermoleophilaceae	0	1	0	0	0.0061	0
Bacteria;Firmicutes;Tissierellia;Tissierellales;Tissierellaceae	Tissierellaceae	0	0	2	0	0	0.0101
Bacteria;Firmicutes;Negativicutes;Veillonellales;Veillonellaceae	Veillonellaceae	5	1	0	0.0207	0.0061	0
Bacteria;Proteobacteria;Alphaproteobacteria;Rhizobiales;Xanthobacteraceae	Xanthobacteraceae	0	3	0	0	0.0183	0

## Sheet: genus(Eliska)
genus
		Count			Ratio
Taxonomy	Taxon Name	Eliska 1	Eliska 2	Eliska 3	Eliska 1	Eliska 2	Eliska 3
Bacteria;Firmicutes;Clostridia;Clostridiales;Lachnospiraceae;AB606281_g	AB606281_g	0	0	5	0	0	0.0253			63	55	73
Bacteria;Actinobacteria;Thermoleophilia;Solirubrobacterales;Conexibacteraceae;AB672281_g	AB672281_g	0	5	0	0	0.0304	0
Bacteria;Firmicutes;Clostridia;Clostridiales;Lachnospiraceae;ADLB_g	ADLB_g	2	0	0	0.0083	0	0
Bacteria;Firmicutes;Clostridia;Clostridiales;Lachnospiraceae;AM500849_g	AM500849_g	0	0	3	0	0	0.0152
Bacteria;Bacteroidetes;Flavobacteria;Flavobacteriales;Flavobacteriaceae;AM982608_g	AM982608_g	2	2	0	0.0083	0.0122	0
Bacteria;Chloroflexi;Caldilineae;Caldilineales;AY548939_f;AY548939_g	AY548939_g	9	0	0	0.0373	0	0
Bacteria;Proteobacteria;Alphaproteobacteria;Rhodospirillales;Acetobacteraceae;Acidisphaera	Acidisphaera	0	1	0	0	0.0061	0
Bacteria;Proteobacteria;Gammaproteobacteria;Pseudomonadales;Moraxellaceae;Acinetobacter	Acinetobacter	13	0	0	0.0539	0	0
Bacteria;Actinobacteria;Actinobacteria_c;Pseudonocardiales;Pseudonocardiaceae;Actinomycetospora	Actinomycetospora	4	6	0	0.0166	0.0365	0
Bacteria;Firmicutes;Clostridia;Clostridiales;Lachnospiraceae;Agathobacter	Agathobacter	0	0	1	0	0	0.0051
Bacteria;Verrucomicrobia;Verrucomicrobiae;Verrucomicrobiales;Akkermansiaceae;Akkermansia	Akkermansia	2	2	0	0.0083	0.0122	0
Bacteria;Bacteroidetes;Bacteroidia;Bacteroidales;Rikenellaceae;Alistipes	Alistipes	17	0	0	0.0705	0	0
Bacteria;Bacteroidetes;Bacteroidia;Bacteroidales;Prevotellaceae;Alloprevotella	Alloprevotella	1	0	0	0.0041	0	0
Bacteria;Firmicutes;Bacilli;Bacillales;Bacillaceae;Anaerobacillus	Anaerobacillus	0	3	0	0	0.0183	0
Bacteria;Firmicutes;Tissierellia;Tissierellales;Peptoniphilaceae;Anaerococcus	Anaerococcus	3	0	3	0.0124	0	0.0152
Bacteria;Firmicutes;Clostridia;Clostridiales;Lachnospiraceae;Anaerostipes	Anaerostipes	2	0	3	0.0083	0	0.0152
Bacteria;Proteobacteria;Alphaproteobacteria;Caulobacterales;Caulobacteraceae;Aquidulcibacter	Aquidulcibacter	0	1	0	0	0.0061	0
Bacteria;Actinobacteria;Actinobacteria_c;Micrococcales;Micrococcaceae;Arthrobacter	Arthrobacter	0	2	0	0	0.0122	0
Bacteria;Firmicutes;Bacilli;Bacillales;Bacillaceae;Bacillaceae_uc	Bacillaceae_uc	20	5	0	0.083	0.0304	0
Bacteria;Firmicutes;Bacilli;Bacillales;Bacillaceae;Bacillus	Bacillus	7754	10237	14517	32.1769	62.3143	73.515
Bacteria;Firmicutes;Bacilli;Bacillales;Bacillaceae;Bacillus_g14	Bacillus_g14	0	0	1	0	0	0.0051
Bacteria;Firmicutes;Bacilli;Bacillales;Bacillaceae;Bacillus_g21	Bacillus_g21	0	2	0	0	0.0122	0
Bacteria;Bacteroidetes;Bacteroidia;Bacteroidales;Bacteroidaceae;Bacteroides	Bacteroides	10	2	7	0.0415	0.0122	0.0354
Bacteria;Firmicutes;Bacilli;Bacillales;Planococcaceae;Bhargavaea	Bhargavaea	481	3	11	1.996	0.0183	0.0557
Bacteria;Actinobacteria;Actinobacteria_c;Bifidobacteriales;Bifidobacteriaceae;Bifidobacterium	Bifidobacterium	3	0	2	0.0124	0	0.0101
Bacteria;Firmicutes;Clostridia;Clostridiales;Lachnospiraceae;Blautia	Blautia	2	0	7	0.0083	0	0.0354
Bacteria;Firmicutes;Bacilli;Bacillales;Planococcaceae;Caryophanon	Caryophanon	0	55	2	0	0.3348	0.0101
Bacteria;Firmicutes;Erysipelotrichi;Erysipelotrichales;Erysipelotrichaceae;Catenibacterium	Catenibacterium	2	1	3	0.0083	0.0061	0.0152
Bacteria;Firmicutes;Clostridia;Clostridiales;Lachnospiraceae;Catonella	Catonella	0	0	12	0	0	0.0608
Bacteria;Proteobacteria;Alphaproteobacteria;Caulobacterales;Caulobacteraceae;Caulobacter	Caulobacter	3	0	0	0.0124	0	0
Bacteria;Firmicutes;Bacilli;Bacillales;Planococcaceae;Chungangia	Chungangia	0	74	500	0	0.4505	2.532
Bacteria;Firmicutes;Clostridia;Clostridiales;Clostridiaceae;Clostridium	Clostridium	0	0	15	0	0	0.076
Bacteria;Actinobacteria;Coriobacteriia;Coriobacteriales;Coriobacteriaceae;Collinsella	Collinsella	0	5	2	0	0.0304	0.0101
Bacteria;Firmicutes;Clostridia;Clostridiales;Lachnospiraceae;Coprococcus_g2	Coprococcus_g2	0	1	15	0	0.0061	0.076
Bacteria;Actinobacteria;Actinobacteria_c;Corynebacteriales;Corynebacteriaceae;Corynebacterium	Corynebacterium	11	6	10	0.0456	0.0365	0.0506
Bacteria;Proteobacteria;Gammaproteobacteria;Legionellales;Coxiellaceae;Coxiellaceae_uc	Coxiellaceae_uc	4	0	0	0.0166	0	0
Bacteria;Actinobacteria;Actinobacteria_c;Propionibacteriales;Propionibacteriaceae;Cutibacterium	Cutibacterium	11	0	0	0.0456	0	0
Bacteria;Bacteroidetes;Sphingobacteriia;Saprospirales;Saprospiraceae;DQ015772_g	DQ015772_g	0	0	1	0	0	0.0051
Bacteria;Chloroflexi;Thermomicrobia;DQ129389_o;DQ129389_f;DQ129389_f_uc	DQ129389_f_uc	2	0	0	0.0083	0	0
Bacteria;Actinobacteria;Actinobacteria_c;Micrococcales;Dermatophilaceae;Dermatophilaceae_uc	Dermatophilaceae_uc	0	0	2	0	0	0.0101
Bacteria;Proteobacteria;Betaproteobacteria;Burkholderiales;Comamonadaceae;Diaphorobacter	Diaphorobacter	5	0	2	0.0207	0	0.0101
Bacteria;Firmicutes;Bacilli;Bacillales;Planococcaceae;EU223959_g	EU223959_g	0	1	2	0	0.0061	0.0101
Bacteria;Bacteroidetes;Bacteroidia;Bacteroidales;AC160630_f;EU463156_g	EU463156_g	2	0	0	0.0083	0	0
Bacteria;Proteobacteria;Gammaproteobacteria;Pseudomonadales;Moraxellaceae;Enhydrobacter	Enhydrobacter	0	2	0	0	0.0122	0
Bacteria;Firmicutes;Bacilli;Lactobacillales;Enterococcaceae;Enterococcus	Enterococcus	4	0	9	0.0166	0	0.0456
Bacteria;Firmicutes;Erysipelotrichi;Erysipelotrichales;Erysipelotrichaceae;Erysipelotrichaceae_uc	Erysipelotrichaceae_uc	0	0	2	0	0	0.0101
Bacteria;Proteobacteria;Gammaproteobacteria;Enterobacterales;Enterobacteriaceae;Escherichia	Escherichia	0	0	7	0	0	0.0354
Bacteria;Firmicutes;Clostridia;Clostridiales;Lachnospiraceae;Eubacterium_g21	Eubacterium_g21	0	0	2	0	0	0.0101
Bacteria;Firmicutes;Clostridia;Clostridiales;Ruminococcaceae;Eubacterium_g23	Eubacterium_g23	0	0	4	0	0	0.0203
Bacteria;Firmicutes;Clostridia;Clostridiales;Lachnospiraceae;Eubacterium_g5	Eubacterium_g5	1	0	15	0.0041	0	0.076
Bacteria;Planctomycetes;Planctomycetia;Planctomycetales;Planctomycetaceae;FJ543048_g	FJ543048_g	0	2	0	0	0.0122	0
Bacteria;Firmicutes;Negativicutes;Hydrogenispora_o;Hydrogenispora_f;FN436062_g	FN436062_g	9	0	0	0.0373	0	0
Bacteria;Firmicutes;Clostridia;Clostridiales;Ruminococcaceae;FTRU_g	FTRU_g	0	0	1	0	0	0.0051
Bacteria;Firmicutes;Clostridia;Clostridiales;Ruminococcaceae;Faecalibacterium	Faecalibacterium	2	0	0	0.0083	0	0
Bacteria;Firmicutes;Clostridia;Clostridiales;Lachnospiraceae;Fusicatenibacter	Fusicatenibacter	0	0	12	0	0	0.0608
Bacteria;Actinobacteria;Actinobacteria_c;Corynebacteriales;Nocardiaceae;Gordonia	Gordonia	1	3	0	0.0041	0.0183	0
Bacteria;Firmicutes;Bacilli;Lactobacillales;Aerococcaceae;Granulicatella	Granulicatella	0	3	0	0	0.0183	0
Bacteria;Proteobacteria;Betaproteobacteria;Burkholderiales;Comamonadaceae;HQ178927_g	HQ178927_g	0	0	3	0	0	0.0152
Bacteria;Proteobacteria;Gammaproteobacteria;Pasteurellales;Pasteurellaceae;Haemophilus	Haemophilus	0	1	0	0	0.0061	0
Bacteria;Proteobacteria;Gammaproteobacteria;Oceanospirillales;Halomonadaceae;Halomonas	Halomonas	3	0	0	0.0124	0	0
Bacteria;Firmicutes;Erysipelotrichi;Erysipelotrichales;Erysipelotrichaceae;Holdemanella	Holdemanella	0	2	12	0	0.0122	0.0608
Bacteria;Proteobacteria;Alphaproteobacteria;Caulobacterales;Caulobacteraceae;JPOM_g	JPOM_g	0	0	3	0	0	0.0152
Bacteria;Firmicutes;Clostridia;Clostridiales;Lachnospiraceae;KE159538_g	KE159538_g	0	0	3	0	0	0.0152
Bacteria;Firmicutes;Clostridia;Clostridiales;Lachnospiraceae;KE159571_g	KE159571_g	2	0	0	0.0083	0	0
Bacteria;Actinobacteria;Actinobacteria_c;Micrococcales;Micrococcaceae;Kocuria	Kocuria	0	0	6	0	0	0.0304
Bacteria;Firmicutes;Bacilli;Bacillales;Planococcaceae;Kurthia	Kurthia	27	0	0	0.112	0	0
Bacteria;Firmicutes;Bacilli;Lactobacillales;Lactobacillaceae;Lactobacillus	Lactobacillus	22	0	123	0.0913	0	0.6229
Bacteria;Fusobacteria;Fusobacteria_c;Fusobacteriales;Leptotrichiaceae;Leptotrichia	Leptotrichia	1	0	0	0.0041	0	0
Bacteria;Firmicutes;Bacilli;Lactobacillales;Leuconostocaceae;Leuconostoc	Leuconostoc	4	0	0	0.0166	0	0
Bacteria;Firmicutes;Bacilli;Bacillales;Planococcaceae;Lysinibacillus	Lysinibacillus	6078	3770	688	25.222	22.9486	3.4841
Bacteria;Proteobacteria;Alphaproteobacteria;Rhizobiales;Methylobacteriaceae;Microvirga	Microvirga	0	4	3	0	0.0243	0.0152
Bacteria;Actinobacteria;Actinobacteria_c;Micrococcales;Dermatophilaceae;Mobilicoccus	Mobilicoccus	4	0	0	0.0166	0	0
Bacteria;Bacteroidetes;Bacteroidia;Bacteroidales;Muribaculaceae;Muribaculaceae_uc	Muribaculaceae_uc	0	0	2	0	0	0.0101
Bacteria;Actinobacteria;Actinobacteria_c;Corynebacteriales;Mycobacteriaceae;Mycobacterium	Mycobacterium	3	6	6	0.0124	0.0365	0.0304
Bacteria;Proteobacteria;Betaproteobacteria;Neisseriales;Neisseriaceae;Neisseria	Neisseria	2	1	1	0.0083	0.0061	0.0051
Bacteria;Proteobacteria;Betaproteobacteria;Neisseriales;Neisseriaceae;Neisseriaceae_uc	Neisseriaceae_uc	1	0	0	0.0041	0	0
Bacteria;Actinobacteria;Actinobacteria_c;Propionibacteriales;Nocardioidaceae;Nocardioides	Nocardioides	0	3	0	0	0.0183	0
Bacteria;Firmicutes;Bacilli;Bacillales;Bacillaceae;Oceanobacillus	Oceanobacillus	60	2	13	0.249	0.0122	0.0658
Bacteria;Firmicutes;Clostridia;Clostridiales;Ruminococcaceae;Oscillibacter	Oscillibacter	1	0	2	0.0041	0	0.0101
Bacteria;Cyanobacteria;PAC000053_c;PAC000053_o;PAC000053_f;PAC000053_g	PAC000053_g	0	5	0	0	0.0304	0
Bacteria;Actinobacteria;Thermoleophilia;Thermoleophilales;Thermoleophilaceae;PAC000142_g	PAC000142_g	0	1	0	0	0.0061	0
Bacteria;Firmicutes;Clostridia;Clostridiales;Christensenellaceae;PAC001207_g	PAC001207_g	0	0	5	0	0	0.0253
Bacteria;Firmicutes;Clostridia;Clostridiales;Lachnospiraceae;PAC001296_g	PAC001296_g	0	0	2	0	0	0.0101
Bacteria;Firmicutes;Clostridia;Clostridiales;Lachnospiraceae;PAC001398_g	PAC001398_g	1	0	4	0.0041	0	0.0203
Bacteria;Bacteroidetes;Bacteroidia;Bacteroidales;Prevotellaceae;PAC001421_g	PAC001421_g	0	0	4	0	0	0.0203
Bacteria;Firmicutes;Clostridia;Clostridiales;Lachnospiraceae;PAC001456_g	PAC001456_g	0	1	0	0	0.0061	0
Bacteria;Bacteroidetes;Sphingobacteriia;Sphingobacteriales;Chitinophagaceae;PAC002331_g	PAC002331_g	5	0	0	0.0207	0	0
Bacteria;Firmicutes;Bacilli;Bacillales;Paenibacillaceae;Paenibacillus	Paenibacillus	49	0	274	0.2033	0	1.3876
Bacteria;Firmicutes;Bacilli;Bacillales;Bacillaceae;Paralkalibacillus	Paralkalibacillus	0	240	0	0	1.4609	0
Bacteria;Proteobacteria;Betaproteobacteria;Burkholderiales;Comamonadaceae;Pelomonas	Pelomonas	1	0	0	0.0041	0	0
Bacteria;Proteobacteria;Alphaproteobacteria;Caulobacterales;Caulobacteraceae;Phenylobacterium	Phenylobacterium	1	0	0	0.0041	0	0
Bacteria;Firmicutes;Bacilli;Bacillales;Planococcaceae;Planococcaceae_uc	Planococcaceae_uc	0	8	7	0	0.0487	0.0354
Bacteria;Proteobacteria;Alphaproteobacteria;Sphingomonadales;Erythrobacteraceae;Porphyrobacter	Porphyrobacter	0	1	0	0	0.0061	0
Bacteria;Bacteroidetes;Bacteroidia;Bacteroidales;Porphyromonadaceae;Porphyromonas	Porphyromonas	3	1	0	0.0124	0.0061	0
Bacteria;Bacteroidetes;Bacteroidia;Bacteroidales;Prevotellaceae;Prevotella	Prevotella	0	2	48	0	0.0122	0.2431
Bacteria;Firmicutes;Bacilli;Bacillales;Bacillaceae;Pseudogracilibacillus	Pseudogracilibacillus	7	0	161	0.029	0	0.8153
Bacteria;Actinobacteria;Actinobacteria_c;Pseudonocardiales;Pseudonocardiaceae;Pseudonocardia	Pseudonocardia	0	6	9	0	0.0365	0.0456
Bacteria;Proteobacteria;Alphaproteobacteria;Rhizobiales;Rhizobiaceae;Rhizobium	Rhizobium	3	0	0	0.0124	0	0
Bacteria;Proteobacteria;Alphaproteobacteria;Rhizobiales;Bradyrhizobiaceae;Rhodopseudomonas	Rhodopseudomonas	3	0	0	0.0124	0	0
Bacteria;Firmicutes;Clostridia;Clostridiales;Peptostreptococcaceae;Romboutsia	Romboutsia	0	0	6	0	0	0.0304
Bacteria;Firmicutes;Clostridia;Clostridiales;Lachnospiraceae;Roseburia	Roseburia	4	0	10	0.0166	0	0.0506
Bacteria;Actinobacteria;Rubrobacteria;Rubrobacterales;Rubrobacteraceae;Rubrobacter	Rubrobacter	0	1	0	0	0.0061	0
Bacteria;Firmicutes;Clostridia;Clostridiales;Ruminococcaceae;Ruminococcaceae_uc	Ruminococcaceae_uc	0	4	0	0	0.0243	0
Bacteria;Firmicutes;Clostridia;Clostridiales;Ruminococcaceae;Ruminococcus	Ruminococcus	0	0	15	0	0	0.076
Bacteria;Firmicutes;Clostridia;Clostridiales;Ruminococcaceae;Ruminococcus_g2	Ruminococcus_g2	0	0	5	0	0	0.0253
Bacteria;Firmicutes;Clostridia;Clostridiales;Lachnospiraceae;Ruminococcus_g4	Ruminococcus_g4	0	0	5	0	0	0.0253
Bacteria;Firmicutes;Bacilli;Bacillales;Planococcaceae;Rummeliibacillus	Rummeliibacillus	2395	0	18	9.9386	0	0.0912
Bacteria;Proteobacteria;Gammaproteobacteria;Alteromonadales;Shewanellaceae;Shewanella	Shewanella	0	4	0	0	0.0243	0
Bacteria;Firmicutes;Clostridia;Clostridiales;Lachnospiraceae;Shuttleworthia	Shuttleworthia	0	0	3	0	0	0.0152
Bacteria;Firmicutes;Bacilli;Bacillales;Planococcaceae;Solibacillus	Solibacillus	1	1097	369	0.0041	6.6776	1.8686
Bacteria;Actinobacteria;Thermoleophilia;Solirubrobacterales;Solirubrobacteraceae;Solirubrobacter	Solirubrobacter	0	4	0	0	0.0243	0
Bacteria;Proteobacteria;Alphaproteobacteria;Sphingomonadales;Sphingomonadaceae;Sphingomonas	Sphingomonas	0	0	2	0	0	0.0101
Bacteria;Firmicutes;Bacilli;Bacillales;Planococcaceae;Sporosarcina	Sporosarcina	16	275	483	0.0664	1.674	2.4459
Bacteria;Firmicutes;Bacilli;Bacillales;Staphylococcaceae;Staphylococcus	Staphylococcus	4	0	0	0.0166	0	0
Bacteria;Firmicutes;Bacilli;Lactobacillales;Streptococcaceae;Streptococcus	Streptococcus	9	3	6	0.0373	0.0183	0.0304
Bacteria;Firmicutes;Clostridia;Clostridiales;Ruminococcaceae;Subdoligranulum	Subdoligranulum	0	1	17	0	0.0061	0.0861
Bacteria;Proteobacteria;Betaproteobacteria;Burkholderiales;Sutterellaceae;Sutterella	Sutterella	0	1	0	0	0.0061	0
Bacteria;Firmicutes;Bacilli;Bacillales;Bacillaceae;Terribacillus	Terribacillus	1719	0	0	7.1334	0	0
Bacteria;Firmicutes;Clostridia;Clostridiales;Peptostreptococcaceae;Terrisporobacter	Terrisporobacter	5	0	23	0.0207	0	0.1165
Bacteria;Proteobacteria;Gammaproteobacteria;Pseudomonadales;Pseudomonadaceae;Thiopseudomonas	Thiopseudomonas	0	0	13	0	0	0.0658
Bacteria;Firmicutes;Tissierellia;Tissierellales;Tissierellaceae;Tissierellaceae_uc	Tissierellaceae_uc	0	0	2	0	0	0.0101
Bacteria;Firmicutes;Erysipelotrichi;Erysipelotrichales;Erysipelotrichaceae;Turicibacter	Turicibacter	0	2	5	0	0.0122	0.0253
Bacteria;Firmicutes;Negativicutes;Veillonellales;Veillonellaceae;Veillonella	Veillonella	5	1	0	0.0207	0.0061	0
Bacteria;Firmicutes;Bacilli;Bacillales;Bacillaceae;Virgibacillus	Virgibacillus	5270	553	2203	21.869	3.3662	11.1561
Bacteria;Firmicutes;Bacilli;Lactobacillales;Leuconostocaceae;Weissella	Weissella	4	0	3	0.0166	0	0.0152
Bacteria;Proteobacteria;Alphaproteobacteria;Rhizobiales;Xanthobacteraceae;Xanthobacter	Xanthobacter	0	3	0	0	0.0183	0
Bacteria;Proteobacteria;Alphaproteobacteria;Sphingomonadales;Sphingomonadaceae;Zymomonas	Zymomonas	3	0	0	0.0124	0	0
Unclassified in higher taxonomic rank	Unclassified in higher taxonomic rank	0	1	2	0	0.0061	0.0101

## Sheet: species(Eliska)
species
		Count			Ratio
Taxonomy	Taxon Name	Eliska 1	Eliska 2	Eliska 3	Eliska 1	Eliska 2	Eliska 3
Bacteria;Firmicutes;Clostridia;Clostridiales;Lachnospiraceae;AB606281_g;AB606281_s	AB606281_s	0	0	5	0	0	0.0253
Bacteria;Actinobacteria;Thermoleophilia;Solirubrobacterales;Solirubrobacteraceae;Solirubrobacter;AB637350_s	AB637350_s	0	3	0	0	0.0183	0
Bacteria;Firmicutes;Bacilli;Bacillales;Bacillaceae;Bacillus;ABCF_s	ABCF_s	0	13	0	0	0.0791	0
Bacteria;Firmicutes;Clostridia;Clostridiales;Lachnospiraceae;ADLB_g;ADLB_s	ADLB_s	2	0	0	0.0083	0	0
Bacteria;Actinobacteria;Thermoleophilia;Solirubrobacterales;Solirubrobacteraceae;Solirubrobacter;AF234121_s	AF234121_s	0	1	0	0	0.0061	0
Bacteria;Firmicutes;Clostridia;Clostridiales;Ruminococcaceae;Subdoligranulum;AF371720_s	AF371720_s	0	0	9	0	0	0.0456
Bacteria;Bacteroidetes;Bacteroidia;Bacteroidales;Prevotellaceae;Prevotella;AF371883_s	AF371883_s	0	0	2	0	0	0.0101
Bacteria;Actinobacteria;Actinobacteria_c;Pseudonocardiales;Pseudonocardiaceae;Pseudonocardia;AF465644_s	AF465644_s	0	2	0	0	0.0122	0
Bacteria;Firmicutes;Tissierellia;Tissierellales;Peptoniphilaceae;Anaerococcus;AM183108_s	AM183108_s	3	0	0	0.0124	0	0
Bacteria;Firmicutes;Clostridia;Clostridiales;Lachnospiraceae;AM500849_g;AM500849_s	AM500849_s	0	0	3	0	0	0.0152
Bacteria;Bacteroidetes;Flavobacteria;Flavobacteriales;Flavobacteriaceae;AM982608_g;AM982608_s	AM982608_s	2	2	0	0.0083	0.0122	0
Bacteria;Firmicutes;Clostridia;Clostridiales;Lachnospiraceae;Eubacterium_g21;AP012212_s	AP012212_s	0	0	2	0	0	0.0101
Bacteria;Cyanobacteria;PAC000053_c;PAC000053_o;PAC000053_f;PAC000053_g;AY375144_s	AY375144_s	0	5	0	0	0.0304	0
Bacteria;Chloroflexi;Caldilineae;Caldilineales;AY548939_f;AY548939_g;AY548939_g_uc	AY548939_g_uc	9	0	0	0.0373	0	0
Bacteria;Actinobacteria;Actinobacteria_c;Pseudonocardiales;Pseudonocardiaceae;Actinomycetospora;Actinomycetospora chlora	Actinomycetospora chlora	4	6	0	0.0166	0.0365	0
Bacteria;Firmicutes;Clostridia;Clostridiales;Lachnospiraceae;Agathobacter;Agathobacter rectalis	Agathobacter rectalis	0	0	1	0	0	0.0051
Bacteria;Verrucomicrobia;Verrucomicrobiae;Verrucomicrobiales;Akkermansiaceae;Akkermansia;Akkermansia muciniphila	Akkermansia muciniphila	2	2	0	0.0083	0.0122	0
Bacteria;Firmicutes;Bacilli;Bacillales;Bacillaceae;Anaerobacillus;Anaerobacillus_uc	Anaerobacillus_uc	0	1	0	0	0.0061	0
Bacteria;Firmicutes;Clostridia;Clostridiales;Lachnospiraceae;Anaerostipes;Anaerostipes hadrus group	Anaerostipes hadrus group	2	0	0	0.0083	0	0
Bacteria;Actinobacteria;Actinobacteria_c;Micrococcales;Micrococcaceae;Arthrobacter;Arthrobacter deserti	Arthrobacter deserti	0	2	0	0	0.0122	0
Bacteria;Proteobacteria;Alphaproteobacteria;Caulobacterales;Caulobacteraceae;Aquidulcibacter;BBSY_s	BBSY_s	0	1	0	0	0.0061	0
Bacteria;Firmicutes;Bacilli;Bacillales;Bacillaceae;Bacillus_g21;Bacillus algicola	Bacillus algicola	0	2	0	0	0.0122	0
Bacteria;Firmicutes;Bacilli;Bacillales;Bacillaceae;Bacillus;Bacillus aquimaris	Bacillus aquimaris	0	26	11	0	0.1583	0.0557
Bacteria;Firmicutes;Bacilli;Bacillales;Bacillaceae;Bacillus;Bacillus carboniphilus group	Bacillus carboniphilus group	8	54	10	0.0332	0.3287	0.0506
Bacteria;Firmicutes;Bacilli;Bacillales;Planococcaceae;Caryophanon;Bacillus cecembensis group	Bacillus cecembensis group	0	55	2	0	0.3348	0.0101
Bacteria;Firmicutes;Bacilli;Bacillales;Bacillaceae;Bacillus;Bacillus cereus group	Bacillus cereus group	93	2242	9027	0.3859	13.6474	45.7133
Bacteria;Firmicutes;Bacilli;Bacillales;Bacillaceae;Bacillus;Bacillus chungangensis	Bacillus chungangensis	955	2899	136	3.963	17.6467	0.6887
Bacteria;Firmicutes;Bacilli;Bacillales;Bacillaceae;Paralkalibacillus;Bacillus clausii group	Bacillus clausii group	0	135	0	0	0.8218	0
Bacteria;Firmicutes;Bacilli;Bacillales;Bacillaceae;Bacillus;Bacillus dabaoshanensis	Bacillus dabaoshanensis	1	0	48	0.0041	0	0.2431
Bacteria;Firmicutes;Bacilli;Bacillales;Bacillaceae;Bacillus;Bacillus depressus	Bacillus depressus	0	0	14	0	0	0.0709
Bacteria;Firmicutes;Bacilli;Bacillales;Bacillaceae;Bacillus;Bacillus fortis	Bacillus fortis	0	142	0	0	0.8644	0
Bacteria;Firmicutes;Bacilli;Bacillales;Bacillaceae;Bacillus;Bacillus fumarioli group	Bacillus fumarioli group	11	0	0	0.0456	0	0
Bacteria;Firmicutes;Bacilli;Bacillales;Bacillaceae;Bacillus;Bacillus ginsengihumi	Bacillus ginsengihumi	1	0	0	0.0041	0	0
Bacteria;Firmicutes;Bacilli;Bacillales;Bacillaceae;Bacillus;Bacillus gottheilii group	Bacillus gottheilii group	0	0	23	0	0	0.1165
Bacteria;Firmicutes;Bacilli;Bacillales;Bacillaceae;Bacillus;Bacillus graminis	Bacillus graminis	0	1	0	0	0.0061	0
Bacteria;Firmicutes;Bacilli;Bacillales;Bacillaceae;Bacillus;Bacillus halmapalus group	Bacillus halmapalus group	43	11	31	0.1784	0.067	0.157
Bacteria;Firmicutes;Bacilli;Bacillales;Bacillaceae;Bacillus;Bacillus horikoshii group	Bacillus horikoshii group	0	0	4	0	0	0.0203
Bacteria;Firmicutes;Bacilli;Bacillales;Bacillaceae;Bacillus;Bacillus humi group	Bacillus humi group	118	245	0	0.4897	1.4914	0
Bacteria;Firmicutes;Bacilli;Bacillales;Bacillaceae;Bacillus;Bacillus idriensis	Bacillus idriensis	3	14	3	0.0124	0.0852	0.0152
Bacteria;Firmicutes;Bacilli;Bacillales;Bacillaceae;Bacillus;Bacillus indicus group	Bacillus indicus group	0	3	0	0	0.0183	0
Bacteria;Firmicutes;Bacilli;Bacillales;Bacillaceae;Bacillus;Bacillus koreensis	Bacillus koreensis	5	0	0	0.0207	0	0
Bacteria;Firmicutes;Bacilli;Bacillales;Bacillaceae;Bacillus;Bacillus luciferensis group	Bacillus luciferensis group	0	9	0	0	0.0548	0
Bacteria;Firmicutes;Bacilli;Bacillales;Bacillaceae;Bacillus;Bacillus marisflavi group	Bacillus marisflavi group	35	8	27	0.1452	0.0487	0.1367
Bacteria;Firmicutes;Bacilli;Bacillales;Bacillaceae;Bacillus;Bacillus massilioalgeriensis group	Bacillus massilioalgeriensis group	0	29	0	0	0.1765	0
Bacteria;Firmicutes;Bacilli;Bacillales;Bacillaceae;Bacillus;Bacillus megaterium group	Bacillus megaterium group	10	0	0	0.0415	0	0
Bacteria;Firmicutes;Bacilli;Bacillales;Bacillaceae;Bacillus;Bacillus niabensis	Bacillus niabensis	4	2	0	0.0166	0.0122	0
Bacteria;Firmicutes;Bacilli;Bacillales;Bacillaceae;Bacillus;Bacillus notoginsengisoli group	Bacillus notoginsengisoli group	0	1	0	0	0.0061	0
Bacteria;Firmicutes;Bacilli;Bacillales;Bacillaceae;Bacillus;Bacillus oryzisoli group	Bacillus oryzisoli group	5	0	0	0.0207	0	0
Bacteria;Firmicutes;Bacilli;Bacillales;Bacillaceae;Paralkalibacillus;Bacillus oshimensis group	Bacillus oshimensis group	0	105	0	0	0.6392	0
Bacteria;Firmicutes;Bacilli;Bacillales;Bacillaceae;Bacillus;Bacillus pakistanensis	Bacillus pakistanensis	0	1	0	0	0.0061	0
Bacteria;Firmicutes;Bacilli;Bacillales;Bacillaceae;Bacillus;Bacillus pumilus group	Bacillus pumilus group	5303	1045	3802	22.006	6.3611	19.2536
Bacteria;Firmicutes;Bacilli;Bacillales;Bacillaceae;Bacillus;Bacillus simplex group	Bacillus simplex group	0	0	357	0	0	1.8079
Bacteria;Firmicutes;Bacilli;Bacillales;Bacillaceae;Bacillus;Bacillus solani group	Bacillus solani group	0	6	2	0	0.0365	0.0101
Bacteria;Firmicutes;Bacilli;Bacillales;Bacillaceae;Bacillus;Bacillus subtilis group	Bacillus subtilis group	1123	3238	993	4.6601	19.7103	5.0286
Bacteria;Firmicutes;Bacilli;Bacillales;Bacillaceae;Bacillus;Bacillus terrae	Bacillus terrae	0	2	0	0	0.0122	0
Bacteria;Firmicutes;Bacilli;Bacillales;Bacillaceae;Bacillus_g14;Bacillus thermocloacae	Bacillus thermocloacae	0	0	1	0	0	0.0051
Bacteria;Firmicutes;Bacilli;Bacillales;Bacillaceae;Bacillus;Bacillus vietnamensis	Bacillus vietnamensis	0	76	3	0	0.4626	0.0152
Bacteria;Firmicutes;Bacilli;Bacillales;Bacillaceae;Bacillus;Bacillus_uc	Bacillus_uc	31	92	21	0.1286	0.56	0.1063
Bacteria;Bacteroidetes;Bacteroidia;Bacteroidales;Bacteroidaceae;Bacteroides;Bacteroides cellulosilyticus	Bacteroides cellulosilyticus	0	2	0	0	0.0122	0
Bacteria;Bacteroidetes;Bacteroidia;Bacteroidales;Bacteroidaceae;Bacteroides;Bacteroides vulgatus	Bacteroides vulgatus	2	0	7	0.0083	0	0.0354
Bacteria;Firmicutes;Bacilli;Bacillales;Planococcaceae;Bhargavaea;Bhargavaea cecembensis group	Bhargavaea cecembensis group	2	3	0	0.0083	0.0183	0
Bacteria;Firmicutes;Bacilli;Bacillales;Planococcaceae;Bhargavaea;Bhargavaea ginsengi	Bhargavaea ginsengi	479	0	11	1.9877	0	0.0557
Bacteria;Actinobacteria;Actinobacteria_c;Bifidobacteriales;Bifidobacteriaceae;Bifidobacterium;Bifidobacterium adolescentis group	Bifidobacterium adolescentis group	3	0	0	0.0124	0	0
Bacteria;Actinobacteria;Actinobacteria_c;Bifidobacteriales;Bifidobacteriaceae;Bifidobacterium;Bifidobacterium animalis group	Bifidobacterium animalis group	0	0	2	0	0	0.0101
Bacteria;Firmicutes;Clostridia;Clostridiales;Lachnospiraceae;Blautia;Blautia luti	Blautia luti	0	0	2	0	0	0.0101
Bacteria;Firmicutes;Clostridia;Clostridiales;Lachnospiraceae;Blautia;Blautia wexlerae	Blautia wexlerae	2	0	0	0.0083	0	0
Bacteria;Firmicutes;Clostridia;Clostridiales;Lachnospiraceae;Blautia;Blautia_uc	Blautia_uc	0	0	4	0	0	0.0203
Bacteria;Proteobacteria;Alphaproteobacteria;Caulobacterales;Caulobacteraceae;Caulobacter;Caulobacter ginsengisoli	Caulobacter ginsengisoli	3	0	0	0.0124	0	0
Bacteria;Firmicutes;Bacilli;Bacillales;Planococcaceae;Chungangia;Chungangia koreensis	Chungangia koreensis	0	74	496	0	0.4505	2.5118
Bacteria;Firmicutes;Bacilli;Bacillales;Planococcaceae;Chungangia;Chungangia_uc	Chungangia_uc	0	0	4	0	0	0.0203
Bacteria;Firmicutes;Clostridia;Clostridiales;Clostridiaceae;Clostridium;Clostridium celatum group	Clostridium celatum group	0	0	4	0	0	0.0203
Bacteria;Actinobacteria;Coriobacteriia;Coriobacteriales;Coriobacteriaceae;Collinsella;Collinsella aerofaciens group	Collinsella aerofaciens group	0	5	2	0	0.0304	0.0101
Bacteria;Firmicutes;Clostridia;Clostridiales;Lachnospiraceae;Coprococcus_g2;Coprococcus comes group	Coprococcus comes group	0	1	15	0	0.0061	0.076
Bacteria;Actinobacteria;Actinobacteria_c;Corynebacteriales;Corynebacteriaceae;Corynebacterium;Corynebacterium stationis	Corynebacterium stationis	2	0	0	0.0083	0	0
Bacteria;Actinobacteria;Actinobacteria_c;Corynebacteriales;Corynebacteriaceae;Corynebacterium;Corynebacterium xerosis group	Corynebacterium xerosis group	9	6	10	0.0373	0.0365	0.0506
Bacteria;Actinobacteria;Actinobacteria_c;Propionibacteriales;Propionibacteriaceae;Cutibacterium;Cutibacterium acnes group	Cutibacterium acnes group	11	0	0	0.0456	0	0
Bacteria;Bacteroidetes;Bacteroidia;Bacteroidales;Porphyromonadaceae;Porphyromonas;DQ087194_s	DQ087194_s	0	1	0	0	0.0061	0
Bacteria;Firmicutes;Bacilli;Bacillales;Bacillaceae;Bacillus;DQ345476_s	DQ345476_s	4	72	0	0.0166	0.4383	0
Bacteria;Actinobacteria;Thermoleophilia;Solirubrobacterales;Conexibacteraceae;AB672281_g;DQ395956_s	DQ395956_s	0	5	0	0	0.0304	0
Bacteria;Firmicutes;Clostridia;Clostridiales;Clostridiaceae;Clostridium;DQ796080_s	DQ796080_s	0	0	2	0	0	0.0101
Bacteria;Bacteroidetes;Bacteroidia;Bacteroidales;Bacteroidaceae;Bacteroides;DQ805799_s	DQ805799_s	2	0	0	0.0083	0	0
Bacteria;Proteobacteria;Betaproteobacteria;Burkholderiales;Comamonadaceae;Diaphorobacter;Diaphorobacter nitroreducens group	Diaphorobacter nitroreducens group	5	0	2	0.0207	0	0.0101
Bacteria;Proteobacteria;Gammaproteobacteria;Pseudomonadales;Pseudomonadaceae;Thiopseudomonas;EF559215_s	EF559215_s	0	0	10	0	0	0.0506
Bacteria;Firmicutes;Bacilli;Bacillales;Planococcaceae;EU223959_g;EU223959_s	EU223959_s	0	1	2	0	0.0061	0.0101
Bacteria;Bacteroidetes;Sphingobacteriia;Saprospirales;Saprospiraceae;DQ015772_g;EU369145_s	EU369145_s	0	0	1	0	0	0.0051
Bacteria;Bacteroidetes;Sphingobacteriia;Sphingobacteriales;Chitinophagaceae;PAC002331_g;EU370957_s	EU370957_s	1	0	0	0.0041	0	0
Bacteria;Bacteroidetes;Bacteroidia;Bacteroidales;Prevotellaceae;Prevotella;EU462331_s	EU462331_s	0	0	3	0	0	0.0152
Bacteria;Firmicutes;Bacilli;Bacillales;Planococcaceae;Lysinibacillus;EU464457_s	EU464457_s	0	6	3	0	0.0365	0.0152
Bacteria;Firmicutes;Clostridia;Clostridiales;Lachnospiraceae;KE159571_g;EU507472_s	EU507472_s	2	0	0	0.0083	0	0
Bacteria;Firmicutes;Clostridia;Clostridiales;Lachnospiraceae;Catonella;EU728778_s	EU728778_s	0	0	12	0	0	0.0608
Bacteria;Bacteroidetes;Bacteroidia;Bacteroidales;Prevotellaceae;Prevotella;EU774357_s	EU774357_s	0	0	2	0	0	0.0101
Bacteria;Firmicutes;Clostridia;Clostridiales;Lachnospiraceae;Blautia;EU778515_s	EU778515_s	0	0	1	0	0	0.0051
Bacteria;Proteobacteria;Gammaproteobacteria;Pseudomonadales;Moraxellaceae;Enhydrobacter;Enhydrobacter aerosaccus group	Enhydrobacter aerosaccus group	0	2	0	0	0.0122	0
Bacteria;Firmicutes;Bacilli;Lactobacillales;Enterococcaceae;Enterococcus;Enterococcus faecium group	Enterococcus faecium group	4	0	9	0.0166	0	0.0456
Bacteria;Proteobacteria;Gammaproteobacteria;Enterobacterales;Enterobacteriaceae;Escherichia;Escherichia coli group	Escherichia coli group	0	0	7	0	0	0.0354
Bacteria;Firmicutes;Clostridia;Clostridiales;Ruminococcaceae;Eubacterium_g23;Eubacterium coprostanoligenes	Eubacterium coprostanoligenes	0	0	4	0	0	0.0203
Bacteria;Firmicutes;Clostridia;Clostridiales;Lachnospiraceae;Eubacterium_g5;Eubacterium hallii	Eubacterium hallii	1	0	0	0.0041	0	0
Bacteria;Actinobacteria;Rubrobacteria;Rubrobacterales;Rubrobacteraceae;Rubrobacter;FJ479382_s	FJ479382_s	0	1	0	0	0.0061	0
Bacteria;Planctomycetes;Planctomycetia;Planctomycetales;Planctomycetaceae;FJ543048_g;FJ543048_g_uc	FJ543048_g_uc	0	2	0	0	0.0122	0
Bacteria;Firmicutes;Bacilli;Bacillales;Bacillaceae;Bacillus;FJ665200_s	FJ665200_s	0	0	2	0	0	0.0101
Bacteria;Firmicutes;Clostridia;Clostridiales;Lachnospiraceae;Shuttleworthia;FJ848393_s	FJ848393_s	0	0	3	0	0	0.0152
Bacteria;Firmicutes;Tissierellia;Tissierellales;Peptoniphilaceae;Anaerococcus;FM872681_s	FM872681_s	0	0	3	0	0	0.0152
Bacteria;Firmicutes;Negativicutes;Hydrogenispora_o;Hydrogenispora_f;FN436062_g;FN436062_s	FN436062_s	9	0	0	0.0373	0	0
Bacteria;Firmicutes;Bacilli;Bacillales;Bacillaceae;Bacillus;FR691455_s	FR691455_s	1	0	0	0.0041	0	0
Bacteria;Bacteroidetes;Sphingobacteriia;Sphingobacteriales;Chitinophagaceae;PAC002331_g;FR749720_s	FR749720_s	4	0	0	0.0166	0	0
Bacteria;Firmicutes;Clostridia;Clostridiales;Ruminococcaceae;FTRU_g;FTRU_s	FTRU_s	0	0	1	0	0	0.0051
Bacteria;Firmicutes;Clostridia;Clostridiales;Ruminococcaceae;Faecalibacterium;Faecalibacterium prausnitzii group	Faecalibacterium prausnitzii group	2	0	0	0.0083	0	0
Bacteria;Firmicutes;Clostridia;Clostridiales;Lachnospiraceae;Fusicatenibacter;Fusicatenibacter saccharivorans	Fusicatenibacter saccharivorans	0	0	12	0	0	0.0608
Bacteria;Proteobacteria;Alphaproteobacteria;Rhizobiales;Methylobacteriaceae;Microvirga;GQ129955_s	GQ129955_s	0	4	0	0	0.0243	0
Bacteria;Bacteroidetes;Bacteroidia;Bacteroidales;AC160630_f;EU463156_g;GQ358245_s	GQ358245_s	2	0	0	0.0083	0	0
Bacteria;Firmicutes;Clostridia;Clostridiales;Ruminococcaceae;Subdoligranulum;Gemmiger formicilis group	Gemmiger formicilis group	0	0	8	0	0	0.0405
Bacteria;Actinobacteria;Actinobacteria_c;Corynebacteriales;Nocardiaceae;Gordonia;Gordonia bronchialis group	Gordonia bronchialis group	1	0	0	0.0041	0	0
Bacteria;Actinobacteria;Actinobacteria_c;Corynebacteriales;Nocardiaceae;Gordonia;Gordonia kroppenstedtii	Gordonia kroppenstedtii	0	2	0	0	0.0122	0
Bacteria;Actinobacteria;Actinobacteria_c;Corynebacteriales;Nocardiaceae;Gordonia;Gordonia sputi group	Gordonia sputi group	0	1	0	0	0.0061	0
Bacteria;Firmicutes;Bacilli;Lactobacillales;Aerococcaceae;Granulicatella;Granulicatella adiacens group	Granulicatella adiacens group	0	1	0	0	0.0061	0
Bacteria;Firmicutes;Bacilli;Lactobacillales;Aerococcaceae;Granulicatella;Granulicatella elegans	Granulicatella elegans	0	2	0	0	0.0122	0
Bacteria;Proteobacteria;Alphaproteobacteria;Rhizobiales;Methylobacteriaceae;Microvirga;HE818660_s	HE818660_s	0	0	3	0	0	0.0152
Bacteria;Firmicutes;Bacilli;Bacillales;Bacillaceae;Anaerobacillus;HF558583_s	HF558583_s	0	1	0	0	0.0061	0
Bacteria;Proteobacteria;Betaproteobacteria;Burkholderiales;Comamonadaceae;HQ178927_g;HQ178927_s	HQ178927_s	0	0	3	0	0	0.0152
Bacteria;Firmicutes;Bacilli;Bacillales;Bacillaceae;Bacillus;HQ397054_s	HQ397054_s	0	3	3	0	0.0183	0.0152
Bacteria;Proteobacteria;Gammaproteobacteria;Pasteurellales;Pasteurellaceae;Haemophilus;Haemophilus parainfluenzae group	Haemophilus parainfluenzae group	0	1	0	0	0.0061	0
Bacteria;Proteobacteria;Gammaproteobacteria;Oceanospirillales;Halomonadaceae;Halomonas;Halomonas stevensii group	Halomonas stevensii group	3	0	0	0.0124	0	0
Bacteria;Firmicutes;Erysipelotrichi;Erysipelotrichales;Erysipelotrichaceae;Holdemanella;Holdemanella biformis	Holdemanella biformis	0	2	12	0	0.0122	0.0608
Bacteria;Actinobacteria;Actinobacteria_c;Pseudonocardiales;Pseudonocardiaceae;Pseudonocardia;JF067339_s	JF067339_s	0	1	0	0	0.0061	0
Bacteria;Bacteroidetes;Bacteroidia;Bacteroidales;Bacteroidaceae;Bacteroides;JH815484_s	JH815484_s	6	0	0	0.0249	0	0
Bacteria;Actinobacteria;Thermoleophilia;Thermoleophilales;Thermoleophilaceae;PAC000142_g;JN409049_s	JN409049_s	0	1	0	0	0.0061	0
Bacteria;Bacteroidetes;Bacteroidia;Bacteroidales;Rikenellaceae;Alistipes;JQ085082_s	JQ085082_s	7	0	0	0.029	0	0
Bacteria;Firmicutes;Bacilli;Bacillales;Bacillaceae;Bacillus;JX133390_s	JX133390_s	0	3	0	0	0.0183	0
Bacteria;Proteobacteria;Gammaproteobacteria;Pseudomonadales;Moraxellaceae;Acinetobacter;KE007351_s	KE007351_s	5	0	0	0.0207	0	0
Bacteria;Actinobacteria;Actinobacteria_c;Micrococcales;Micrococcaceae;Kocuria;Kocuria marina group	Kocuria marina group	0	0	6	0	0	0.0304
Bacteria;Firmicutes;Bacilli;Bacillales;Planococcaceae;Kurthia;Kurthia gibsonii	Kurthia gibsonii	15	0	0	0.0622	0	0
Bacteria;Firmicutes;Bacilli;Bacillales;Planococcaceae;Kurthia;Kurthia zopfii group	Kurthia zopfii group	5	0	0	0.0207	0	0
Bacteria;Firmicutes;Bacilli;Bacillales;Planococcaceae;Kurthia;Kurthia_uc	Kurthia_uc	7	0	0	0.029	0	0
Bacteria;Firmicutes;Bacilli;Bacillales;Bacillaceae;Anaerobacillus;LN831786_s	LN831786_s	0	1	0	0	0.0061	0
Bacteria;Bacteroidetes;Bacteroidia;Bacteroidales;Prevotellaceae;Alloprevotella;LT608321_s	LT608321_s	1	0	0	0.0041	0	0
Bacteria;Firmicutes;Clostridia;Clostridiales;Lachnospiraceae;Eubacterium_g5;LT907848_s	LT907848_s	0	0	15	0	0	0.076
Bacteria;Actinobacteria;Actinobacteria_c;Corynebacteriales;Mycobacteriaceae;Mycobacterium;LZMC_s	LZMC_s	1	0	0	0.0041	0	0
Bacteria;Firmicutes;Bacilli;Lactobacillales;Lactobacillaceae;Lactobacillus;Lactobacillus algidus	Lactobacillus algidus	9	0	0	0.0373	0	0
Bacteria;Firmicutes;Bacilli;Lactobacillales;Lactobacillaceae;Lactobacillus;Lactobacillus fermentum	Lactobacillus fermentum	0	0	3	0	0	0.0152
Bacteria;Firmicutes;Bacilli;Lactobacillales;Lactobacillaceae;Lactobacillus;Lactobacillus gasseri group	Lactobacillus gasseri group	0	0	9	0	0	0.0456
Bacteria;Firmicutes;Bacilli;Lactobacillales;Lactobacillaceae;Lactobacillus;Lactobacillus helveticus group	Lactobacillus helveticus group	0	0	8	0	0	0.0405
Bacteria;Firmicutes;Bacilli;Lactobacillales;Lactobacillaceae;Lactobacillus;Lactobacillus plantarum group	Lactobacillus plantarum group	13	0	0	0.0539	0	0
Bacteria;Firmicutes;Bacilli;Lactobacillales;Lactobacillaceae;Lactobacillus;Lactobacillus reuteri group	Lactobacillus reuteri group	0	0	95	0	0	0.4811
Bacteria;Firmicutes;Bacilli;Lactobacillales;Lactobacillaceae;Lactobacillus;Lactobacillus sakei group	Lactobacillus sakei group	0	0	6	0	0	0.0304
Bacteria;Firmicutes;Bacilli;Lactobacillales;Lactobacillaceae;Lactobacillus;Lactobacillus_uc	Lactobacillus_uc	0	0	2	0	0	0.0101
Bacteria;Fusobacteria;Fusobacteria_c;Fusobacteriales;Leptotrichiaceae;Leptotrichia;Leptotrichia buccalis group	Leptotrichia buccalis group	1	0	0	0.0041	0	0
Bacteria;Firmicutes;Bacilli;Lactobacillales;Leuconostocaceae;Leuconostoc;Leuconostoc gelidum group	Leuconostoc gelidum group	4	0	0	0.0166	0	0
Bacteria;Firmicutes;Bacilli;Bacillales;Planococcaceae;Lysinibacillus;Lysinibacillus meyeri group	Lysinibacillus meyeri group	0	0	3	0	0	0.0152
Bacteria;Firmicutes;Bacilli;Bacillales;Planococcaceae;Lysinibacillus;Lysinibacillus odysseyi	Lysinibacillus odysseyi	0	0	5	0	0	0.0253
Bacteria;Firmicutes;Bacilli;Bacillales;Planococcaceae;Lysinibacillus;Lysinibacillus sphaericus group	Lysinibacillus sphaericus group	6074	3738	324	25.2054	22.7538	1.6408
Bacteria;Firmicutes;Bacilli;Bacillales;Planococcaceae;Lysinibacillus;Lysinibacillus xylanilyticus group	Lysinibacillus xylanilyticus group	2	8	353	0.0083	0.0487	1.7876
Bacteria;Firmicutes;Bacilli;Bacillales;Planococcaceae;Lysinibacillus;Lysinibacillus_uc	Lysinibacillus_uc	2	18	0	0.0083	0.1096	0
Bacteria;Firmicutes;Clostridia;Clostridiales;Lachnospiraceae;Anaerostipes;MJIG_s	MJIG_s	0	0	3	0	0	0.0152
Bacteria;Actinobacteria;Actinobacteria_c;Micrococcales;Dermatophilaceae;Mobilicoccus;Mobilicoccus caccae	Mobilicoccus caccae	4	0	0	0.0166	0	0
Bacteria;Actinobacteria;Actinobacteria_c;Corynebacteriales;Mycobacteriaceae;Mycobacterium;Mycobacterium austroafricanum group	Mycobacterium austroafricanum group	0	3	0	0	0.0183	0
Bacteria;Actinobacteria;Actinobacteria_c;Corynebacteriales;Mycobacteriaceae;Mycobacterium;Mycobacterium doricum group	Mycobacterium doricum group	0	3	0	0	0.0183	0
Bacteria;Actinobacteria;Actinobacteria_c;Corynebacteriales;Mycobacteriaceae;Mycobacterium;Mycobacterium farcinogenes group	Mycobacterium farcinogenes group	0	0	6	0	0	0.0304
Bacteria;Actinobacteria;Actinobacteria_c;Corynebacteriales;Mycobacteriaceae;Mycobacterium;Mycobacterium neumannii group	Mycobacterium neumannii group	2	0	0	0.0083	0	0
Bacteria;Proteobacteria;Gammaproteobacteria;Pseudomonadales;Moraxellaceae;Acinetobacter;NEFZ_s	NEFZ_s	8	0	0	0.0332	0	0
Bacteria;Bacteroidetes;Bacteroidia;Bacteroidales;Prevotellaceae;Prevotella;NPJH_s	NPJH_s	0	0	4	0	0	0.0203
Bacteria;Proteobacteria;Betaproteobacteria;Neisseriales;Neisseriaceae;Neisseria;Neisseria cinerea	Neisseria cinerea	0	1	0	0	0.0061	0
Bacteria;Proteobacteria;Betaproteobacteria;Neisseriales;Neisseriaceae;Neisseria;Neisseria perflava	Neisseria perflava	0	0	1	0	0	0.0051
Bacteria;Proteobacteria;Betaproteobacteria;Neisseriales;Neisseriaceae;Neisseria;Neisseria sicca group	Neisseria sicca group	2	0	0	0.0083	0	0
Bacteria;Actinobacteria;Actinobacteria_c;Propionibacteriales;Nocardioidaceae;Nocardioides;Nocardioides islandensis	Nocardioides islandensis	0	1	0	0	0.0061	0
Bacteria;Actinobacteria;Actinobacteria_c;Propionibacteriales;Nocardioidaceae;Nocardioides;Nocardioides panacihumi group	Nocardioides panacihumi group	0	2	0	0	0.0122	0
Bacteria;Firmicutes;Bacilli;Bacillales;Bacillaceae;Oceanobacillus;Oceanobacillus chungangensis group	Oceanobacillus chungangensis group	14	0	0	0.0581	0	0
Bacteria;Firmicutes;Bacilli;Bacillales;Bacillaceae;Oceanobacillus;Oceanobacillus rekensis	Oceanobacillus rekensis	46	2	8	0.1909	0.0122	0.0405
Bacteria;Firmicutes;Bacilli;Bacillales;Bacillaceae;Oceanobacillus;Oceanobacillus_uc	Oceanobacillus_uc	0	0	5	0	0	0.0253
Bacteria;Firmicutes;Clostridia;Clostridiales;Ruminococcaceae;Oscillibacter;Oscillibacter_uc	Oscillibacter_uc	0	0	2	0	0	0.0101
Bacteria;Proteobacteria;Alphaproteobacteria;Caulobacterales;Caulobacteraceae;JPOM_g;PAC001012_s	PAC001012_s	0	0	3	0	0	0.0152
Bacteria;Proteobacteria;Alphaproteobacteria;Rhodospirillales;Acetobacteraceae;Acidisphaera;PAC001028_s	PAC001028_s	0	1	0	0	0.0061	0
Bacteria;Bacteroidetes;Bacteroidia;Bacteroidales;Prevotellaceae;Prevotella;PAC001042_s	PAC001042_s	0	0	4	0	0	0.0203
Bacteria;Bacteroidetes;Bacteroidia;Bacteroidales;Rikenellaceae;Alistipes;PAC001060_s	PAC001060_s	4	0	0	0.0166	0	0
Bacteria;Firmicutes;Clostridia;Clostridiales;Ruminococcaceae;Oscillibacter;PAC001130_s	PAC001130_s	1	0	0	0.0041	0	0
Bacteria;Firmicutes;Clostridia;Clostridiales;Clostridiaceae;Clostridium;PAC001136_s	PAC001136_s	0	0	9	0	0	0.0456
Bacteria;Firmicutes;Clostridia;Clostridiales;Ruminococcaceae;Subdoligranulum;PAC001173_s	PAC001173_s	0	1	0	0	0.0061	0
Bacteria;Firmicutes;Clostridia;Clostridiales;Christensenellaceae;PAC001207_g;PAC001211_s	PAC001211_s	0	0	5	0	0	0.0253
Bacteria;Bacteroidetes;Bacteroidia;Bacteroidales;Prevotellaceae;Prevotella;PAC001292_s	PAC001292_s	0	0	10	0	0	0.0506
Bacteria;Bacteroidetes;Bacteroidia;Bacteroidales;Prevotellaceae;Prevotella;PAC001304_s	PAC001304_s	0	0	6	0	0	0.0304
Bacteria;Firmicutes;Clostridia;Clostridiales;Lachnospiraceae;PAC001398_g;PAC001398_s	PAC001398_s	1	0	4	0.0041	0	0.0203
Bacteria;Bacteroidetes;Bacteroidia;Bacteroidales;Prevotellaceae;PAC001421_g;PAC001421_s	PAC001421_s	0	0	4	0	0	0.0203
Bacteria;Firmicutes;Clostridia;Clostridiales;Lachnospiraceae;PAC001456_g;PAC001456_s	PAC001456_s	0	1	0	0	0.0061	0
Bacteria;Firmicutes;Clostridia;Clostridiales;Lachnospiraceae;PAC001296_g;PAC001601_s	PAC001601_s	0	0	2	0	0	0.0101
Bacteria;Firmicutes;Clostridia;Clostridiales;Lachnospiraceae;KE159538_g;PAC001696_s	PAC001696_s	0	0	3	0	0	0.0152
Bacteria;Bacteroidetes;Bacteroidia;Bacteroidales;Rikenellaceae;Alistipes;PAC002444_s	PAC002444_s	6	0	0	0.0249	0	0
Bacteria;Firmicutes;Erysipelotrichi;Erysipelotrichales;Erysipelotrichaceae;Catenibacterium;PAC002523_s	PAC002523_s	2	1	3	0.0083	0.0061	0.0152
Bacteria;Firmicutes;Bacilli;Bacillales;Paenibacillaceae;Paenibacillus;Paenibacillus lautus	Paenibacillus lautus	41	0	274	0.1701	0	1.3876
Bacteria;Firmicutes;Bacilli;Bacillales;Paenibacillaceae;Paenibacillus;Paenibacillus zeae	Paenibacillus zeae	5	0	0	0.0207	0	0
Bacteria;Firmicutes;Bacilli;Bacillales;Paenibacillaceae;Paenibacillus;Paenibacillus_uc	Paenibacillus_uc	3	0	0	0.0124	0	0
Bacteria;Proteobacteria;Betaproteobacteria;Burkholderiales;Comamonadaceae;Pelomonas;Pelomonas saccharophila group	Pelomonas saccharophila group	1	0	0	0.0041	0	0
Bacteria;Proteobacteria;Alphaproteobacteria;Caulobacterales;Caulobacteraceae;Phenylobacterium;Phenylobacterium aquaticum	Phenylobacterium aquaticum	1	0	0	0.0041	0	0
Bacteria;Proteobacteria;Alphaproteobacteria;Sphingomonadales;Erythrobacteraceae;Porphyrobacter;Porphyrobacter neustonensis group	Porphyrobacter neustonensis group	0	1	0	0	0.0061	0
Bacteria;Bacteroidetes;Bacteroidia;Bacteroidales;Porphyromonadaceae;Porphyromonas;Porphyromonas endodontalis	Porphyromonas endodontalis	3	0	0	0.0124	0	0
Bacteria;Bacteroidetes;Bacteroidia;Bacteroidales;Prevotellaceae;Prevotella;Prevotella_uc	Prevotella_uc	0	2	17	0	0.0122	0.0861
Bacteria;Firmicutes;Bacilli;Bacillales;Bacillaceae;Pseudogracilibacillus;Pseudogracilibacillus auburnensis	Pseudogracilibacillus auburnensis	7	0	161	0.029	0	0.8153
Bacteria;Actinobacteria;Actinobacteria_c;Pseudonocardiales;Pseudonocardiaceae;Pseudonocardia;Pseudonocardia autotrophica group	Pseudonocardia autotrophica group	0	0	2	0	0	0.0101
Bacteria;Actinobacteria;Actinobacteria_c;Pseudonocardiales;Pseudonocardiaceae;Pseudonocardia;Pseudonocardia hydrocarbonoxydans group	Pseudonocardia hydrocarbonoxydans group	0	0	5	0	0	0.0253
Bacteria;Actinobacteria;Actinobacteria_c;Pseudonocardiales;Pseudonocardiaceae;Pseudonocardia;Pseudonocardia kujensis group	Pseudonocardia kujensis group	0	2	0	0	0.0122	0
Bacteria;Actinobacteria;Actinobacteria_c;Pseudonocardiales;Pseudonocardiaceae;Pseudonocardia;Pseudonocardia_uc	Pseudonocardia_uc	0	1	2	0	0.0061	0.0101
Bacteria;Proteobacteria;Alphaproteobacteria;Rhizobiales;Rhizobiaceae;Rhizobium;Rhizobium cellulosilyticum group	Rhizobium cellulosilyticum group	3	0	0	0.0124	0	0
Bacteria;Proteobacteria;Alphaproteobacteria;Rhizobiales;Bradyrhizobiaceae;Rhodopseudomonas;Rhodopseudomonas_uc	Rhodopseudomonas_uc	3	0	0	0.0124	0	0
Bacteria;Firmicutes;Clostridia;Clostridiales;Peptostreptococcaceae;Romboutsia;Romboutsia timonensis	Romboutsia timonensis	0	0	6	0	0	0.0304
Bacteria;Firmicutes;Clostridia;Clostridiales;Lachnospiraceae;Roseburia;Roseburia intestinalis group	Roseburia intestinalis group	0	0	7	0	0	0.0354
Bacteria;Firmicutes;Clostridia;Clostridiales;Lachnospiraceae;Roseburia;Roseburia inulinivorans	Roseburia inulinivorans	4	0	0	0.0166	0	0
Bacteria;Firmicutes;Clostridia;Clostridiales;Lachnospiraceae;Roseburia;Roseburia_uc	Roseburia_uc	0	0	3	0	0	0.0152
Bacteria;Firmicutes;Clostridia;Clostridiales;Ruminococcaceae;Ruminococcus_g2;Ruminococcus bromii	Ruminococcus bromii	0	0	5	0	0	0.0253
Bacteria;Firmicutes;Clostridia;Clostridiales;Lachnospiraceae;Ruminococcus_g4;Ruminococcus_g4_uc	Ruminococcus_g4_uc	0	0	5	0	0	0.0253
Bacteria;Firmicutes;Clostridia;Clostridiales;Ruminococcaceae;Ruminococcus;Ruminococcus_uc	Ruminococcus_uc	0	0	15	0	0	0.076
Bacteria;Firmicutes;Bacilli;Bacillales;Planococcaceae;Rummeliibacillus;Rummeliibacillus stabekisii	Rummeliibacillus stabekisii	2395	0	18	9.9386	0	0.0912
Bacteria;Proteobacteria;Gammaproteobacteria;Alteromonadales;Shewanellaceae;Shewanella;Shewanella baltica	Shewanella baltica	0	4	0	0	0.0243	0
Bacteria;Firmicutes;Bacilli;Bacillales;Planococcaceae;Solibacillus;Solibacillus silvestris group	Solibacillus silvestris group	1	1097	369	0.0041	6.6776	1.8686
Bacteria;Proteobacteria;Alphaproteobacteria;Sphingomonadales;Sphingomonadaceae;Sphingomonas;Sphingomonas adhaesiva group	Sphingomonas adhaesiva group	0	0	2	0	0	0.0101
Bacteria;Firmicutes;Bacilli;Bacillales;Planococcaceae;Sporosarcina;Sporosarcina koreensis group	Sporosarcina koreensis group	16	271	478	0.0664	1.6496	2.4206
Bacteria;Firmicutes;Bacilli;Bacillales;Planococcaceae;Sporosarcina;Sporosarcina_uc	Sporosarcina_uc	0	4	5	0	0.0243	0.0253
Bacteria;Firmicutes;Bacilli;Bacillales;Staphylococcaceae;Staphylococcus;Staphylococcus aureus group	Staphylococcus aureus group	4	0	0	0.0166	0	0
Bacteria;Firmicutes;Bacilli;Lactobacillales;Streptococcaceae;Streptococcus;Streptococcus gallolyticus group	Streptococcus gallolyticus group	2	1	0	0.0083	0.0061	0
Bacteria;Firmicutes;Bacilli;Lactobacillales;Streptococcaceae;Streptococcus;Streptococcus hyointestinalis	Streptococcus hyointestinalis	0	0	5	0	0	0.0253
Bacteria;Firmicutes;Bacilli;Lactobacillales;Streptococcaceae;Streptococcus;Streptococcus peroris group	Streptococcus peroris group	0	1	1	0	0.0061	0.0051
Bacteria;Firmicutes;Bacilli;Lactobacillales;Streptococcaceae;Streptococcus;Streptococcus pneumoniae group	Streptococcus pneumoniae group	3	0	0	0.0124	0	0
Bacteria;Firmicutes;Bacilli;Lactobacillales;Streptococcaceae;Streptococcus;Streptococcus salivarius group	Streptococcus salivarius group	0	1	0	0	0.0061	0
Bacteria;Firmicutes;Bacilli;Lactobacillales;Streptococcaceae;Streptococcus;Streptococcus sinensis group	Streptococcus sinensis group	4	0	0	0.0166	0	0
Bacteria;Proteobacteria;Betaproteobacteria;Burkholderiales;Sutterellaceae;Sutterella;Sutterella wadsworthensis	Sutterella wadsworthensis	0	1	0	0	0.0061	0
Bacteria;Firmicutes;Bacilli;Bacillales;Bacillaceae;Terribacillus;Terribacillus saccharophilus group	Terribacillus saccharophilus group	1719	0	0	7.1334	0	0
Bacteria;Firmicutes;Clostridia;Clostridiales;Peptostreptococcaceae;Terrisporobacter;Terrisporobacter petrolearius	Terrisporobacter petrolearius	5	0	18	0.0207	0	0.0912
Bacteria;Firmicutes;Clostridia;Clostridiales;Peptostreptococcaceae;Terrisporobacter;Terrisporobacter_uc	Terrisporobacter_uc	0	0	5	0	0	0.0253
Bacteria;Proteobacteria;Gammaproteobacteria;Pseudomonadales;Pseudomonadaceae;Thiopseudomonas;Thiopseudomonas_uc	Thiopseudomonas_uc	0	0	3	0	0	0.0152
Bacteria;Firmicutes;Erysipelotrichi;Erysipelotrichales;Erysipelotrichaceae;Turicibacter;Turicibacter sanguinis	Turicibacter sanguinis	0	2	5	0	0.0122	0.0253
Bacteria;Firmicutes;Negativicutes;Veillonellales;Veillonellaceae;Veillonella;Veillonella dispar	Veillonella dispar	5	1	0	0.0207	0.0061	0
Bacteria;Firmicutes;Bacilli;Bacillales;Bacillaceae;Virgibacillus;Virgibacillus halodenitrificans group	Virgibacillus halodenitrificans group	1	0	0	0.0041	0	0
Bacteria;Firmicutes;Bacilli;Bacillales;Bacillaceae;Virgibacillus;Virgibacillus pantothenticus group	Virgibacillus pantothenticus group	0	8	9	0	0.0487	0.0456
Bacteria;Firmicutes;Bacilli;Bacillales;Bacillaceae;Virgibacillus;Virgibacillus proomii	Virgibacillus proomii	5262	544	2194	21.8358	3.3114	11.1105
Bacteria;Firmicutes;Bacilli;Bacillales;Bacillaceae;Virgibacillus;Virgibacillus_uc	Virgibacillus_uc	7	1	0	0.029	0.0061	0
Bacteria;Firmicutes;Bacilli;Lactobacillales;Leuconostocaceae;Weissella;Weissella kandleri group	Weissella kandleri group	4	0	0	0.0166	0	0
Bacteria;Firmicutes;Bacilli;Lactobacillales;Leuconostocaceae;Weissella;Weissella_uc	Weissella_uc	0	0	3	0	0	0.0152
Bacteria;Proteobacteria;Alphaproteobacteria;Rhizobiales;Xanthobacteraceae;Xanthobacter;Xanthobacter autotrophicus group	Xanthobacter autotrophicus group	0	3	0	0	0.0183	0
Bacteria;Proteobacteria;Alphaproteobacteria;Sphingomonadales;Sphingomonadaceae;Zymomonas;Zymomonas mobilis group	Zymomonas mobilis group	3	0	0	0.0124	0	0
Unclassified in higher taxonomic rank	Unclassified in higher taxonomic rank	27	18	17	0.112	0.1096	0.0861

## Sheet: phylum(Field)
phylum
		Count				Ratio
Taxonomy	Taxon Name	Field 1	Field 2	Field 3	Field 4	Field 1	Field 2	Field 3	Field 4
Bacteria;AD3	AD3	1	0	0	5	0.0014	0	0	0.0086
Bacteria;Acidobacteria	Acidobacteria	91	409	222	631	0.1271	0.6311	0.3443	1.0909
Bacteria;Actinobacteria	Actinobacteria	92	808	216	205	0.1285	1.2467	0.335	0.3544
Bacteria;Aminicenantes_OP8	Aminicenantes_OP8	1	0	0	40	0.0014	0	0	0.0692
Bacteria;Armatimonadetes	Armatimonadetes	3	100	0	17	0.0042	0.1543	0	0.0294
Bacteria;BRC1	BRC1	0	0	0	6	0	0	0	0.0104
Bacteria;Bacteria_uc	Bacteria_uc	2	0	0	0	0.0028	0	0	0
Bacteria;Bacteroidetes	Bacteroidetes	65	944	4	947	0.0908	1.4565	0.0062	1.6373
Bacteria;Chlorobi	Chlorobi	11	59	0	13	0.0154	0.091	0	0.0225
Bacteria;Chloroflexi	Chloroflexi	189	815	42	485	0.2639	1.2575	0.0651	0.8385
Bacteria;Cyanobacteria	Cyanobacteria	2	20	0	56	0.0028	0.0309	0	0.0968
Bacteria;DQ787710_p	DQ787710_p	0	0	0	2	0	0	0	0.0035
Bacteria;Deferribacteres	Deferribacteres	12	103	0	12	0.0168	0.1589	0	0.0207
Bacteria;EF019318_p	EF019318_p	0	2	0	0	0	0.0031	0	0
Bacteria;EU266861_p	EU266861_p	0	25	0	0	0	0.0386	0	0
Bacteria;Elusimicrobia	Elusimicrobia	0	2	0	0	0	0.0031	0	0
Bacteria;Fibrobacteres	Fibrobacteres	3	0	0	0	0.0042	0	0	0
Bacteria;Firmicutes	Firmicutes	70722	56732	62562	53199	98.7558	87.5332	97.0194	91.9761
Bacteria;GQ246394_p	GQ246394_p	0	15	0	0	0	0.0231	0	0
Bacteria;Gemmatimonadetes	Gemmatimonadetes	46	209	24	150	0.0642	0.3225	0.0372	0.2593
Bacteria;Latescibacteria_WS3	Latescibacteria_WS3	2	91	0	47	0.0028	0.1404	0	0.0813
Bacteria;Microgenomates_OP11	Microgenomates_OP11	0	0	0	2	0	0	0	0.0035
Bacteria;Nitrospirae	Nitrospirae	24	124	0	108	0.0335	0.1913	0	0.1867
Bacteria;Parcubacteria_OD1	Parcubacteria_OD1	0	64	0	0	0	0.0987	0	0
Bacteria;Planctomycetes	Planctomycetes	23	141	107	112	0.0321	0.2176	0.1659	0.1936
Bacteria;Proteobacteria	Proteobacteria	240	3930	1290	1611	0.3351	6.0637	2.0005	2.7853
Bacteria;Spirochaetes	Spirochaetes	0	0	2	17	0	0	0.0031	0.0294
Bacteria;Synergistetes	Synergistetes	1	1	0	0	0.0014	0.0015	0	0
Bacteria;TM6	TM6	12	5	0	0	0.0168	0.0077	0	0
Bacteria;UT06	UT06	0	3	0	6	0	0.0046	0	0.0104
Bacteria;Verrucomicrobia	Verrucomicrobia	71	210	15	169	0.0991	0.324	0.0233	0.2922

## Sheet: class(Field)
class
		Count				Ratio
Taxonomy	Taxon Name	Field 1	Field 2	Field 3	Field 4	Field 1	Field 2	Field 3	Field 4
Bacteria;Aminicenantes_OP8;AQSP_c	AQSP_c	1	0	0	40	0.0014	0	0	0.0692
Bacteria;Actinobacteria;Acidimicrobiia	Acidimicrobiia	1	38	42	24	0.0014	0.0586	0.0651	0.0415
Bacteria;Acidobacteria;Acidobacteriia	Acidobacteriia	3	52	6	17	0.0042	0.0802	0.0093	0.0294
Bacteria;Actinobacteria;Actinobacteria_c	Actinobacteria_c	66	452	96	66	0.0922	0.6974	0.1489	0.1141
Bacteria;Proteobacteria;Alphaproteobacteria	Alphaproteobacteria	120	468	407	365	0.1676	0.7221	0.6312	0.6311
Bacteria;Chloroflexi;Anaerolineae	Anaerolineae	115	312	21	300	0.1606	0.4814	0.0326	0.5187
Bacteria;Chloroflexi;Ardenticatenia	Ardenticatenia	0	0	0	9	0	0	0	0.0156
Bacteria;Armatimonadetes;Armatimonadia	Armatimonadia	0	0	0	4	0	0	0	0.0069
Bacteria;Firmicutes;Bacilli	Bacilli	70571	55367	62255	51220	98.545	85.4271	96.5433	88.5546
Bacteria;Bacteroidetes;Bacteroidia	Bacteroidia	36	793	4	814	0.0503	1.2235	0.0062	1.4073
Bacteria;Proteobacteria;Betaproteobacteria	Betaproteobacteria	57	1091	479	343	0.0796	1.6833	0.7428	0.593
Bacteria;Acidobacteria;Blastocatellia	Blastocatellia	17	41	0	67	0.0237	0.0633	0	0.1158
Bacteria;Acidobacteria;CP011806_c	CP011806_c	5	0	0	12	0.007	0	0	0.0207
Bacteria;Chloroflexi;Caldilineae	Caldilineae	34	125	18	76	0.0475	0.1929	0.0279	0.1314
Bacteria;Cyanobacteria;Chroobacteria	Chroobacteria	0	0	0	22	0	0	0	0.038
Bacteria;Armatimonadetes;Chthonomonadetes	Chthonomonadetes	3	0	0	3	0.0042	0	0	0.0052
Bacteria;Firmicutes;Clostridia	Clostridia	151	1365	306	1906	0.2109	2.1061	0.4745	3.2953
Bacteria;Actinobacteria;Coriobacteriia	Coriobacteriia	1	130	70	37	0.0014	0.2006	0.1086	0.064
Bacteria;Bacteroidetes;Cytophagia	Cytophagia	0	0	0	15	0	0	0	0.0259
Bacteria;Cyanobacteria;DQ520188_c	DQ520188_c	0	0	0	23	0	0	0	0.0398
Bacteria;DQ787710_p;DQ787710_c	DQ787710_c	0	0	0	2	0	0	0	0.0035
Bacteria;Acidobacteria;DQ833472_c	DQ833472_c	0	0	0	15	0	0	0	0.0259
Bacteria;Deferribacteres;Deferribacteres_c	Deferribacteres_c	12	103	0	12	0.0168	0.1589	0	0.0207
Bacteria;Proteobacteria;Deltaproteobacteria	Deltaproteobacteria	55	985	35	498	0.0768	1.5198	0.0543	0.861
Bacteria;EF019318_p;EF019318_c	EF019318_c	0	2	0	0	0	0.0031	0	0
Bacteria;EU266861_p;EU266861_c	EU266861_c	0	25	0	0	0	0.0386	0	0
Bacteria;Armatimonadetes;EU266864_c	EU266864_c	0	0	0	2	0	0	0	0.0035
Bacteria;Planctomycetes;EU589258_c	EU589258_c	3	0	0	0	0.0042	0	0	0
Bacteria;Elusimicrobia;Elusimicrobia_c	Elusimicrobia_c	0	2	0	0	0	0.0031	0	0
Bacteria;Proteobacteria;Epsilonproteobacteria	Epsilonproteobacteria	2	583	0	24	0.0028	0.8995	0	0.0415
Bacteria;Firmicutes;Erysipelotrichi	Erysipelotrichi	0	0	0	23	0	0	0	0.0398
Bacteria;Cyanobacteria;FJ810552_c	FJ810552_c	0	4	0	0	0	0.0062	0	0
Bacteria;BRC1;FP245541_c	FP245541_c	0	0	0	6	0	0	0	0.0104
Bacteria;Fibrobacteres;Fibrobacteria	Fibrobacteria	3	0	0	0	0.0042	0	0	0
Bacteria;Armatimonadetes;Fimbriimonadia	Fimbriimonadia	0	100	0	8	0	0.1543	0	0.0138
Bacteria;Bacteroidetes;Flavobacteria	Flavobacteria	0	77	0	31	0	0.1188	0	0.0536
Bacteria;GQ246394_p;GQ246394_c	GQ246394_c	0	15	0	0	0	0.0231	0	0
Bacteria;Chloroflexi;GQ396871_c	GQ396871_c	32	377	0	83	0.0447	0.5817	0	0.1435
Bacteria;Proteobacteria;Gammaproteobacteria	Gammaproteobacteria	6	725	369	381	0.0084	1.1186	0.5722	0.6587
Bacteria;Gemmatimonadetes;Gemmatimonadetes_c	Gemmatimonadetes_c	43	173	24	150	0.06	0.2669	0.0372	0.2593
Bacteria;Chloroflexi;HM748667_c	HM748667_c	0	0	0	1	0	0	0	0.0017
Bacteria;Chlorobi;HQ014634_c	HQ014634_c	0	59	0	0	0	0.091	0	0
Bacteria;Chloroflexi;HQ674362_c	HQ674362_c	0	0	0	16	0	0	0	0.0277
Bacteria;Chlorobi;Ignavibacteriae	Ignavibacteriae	11	0	0	13	0.0154	0	0	0.0225
Bacteria;Chloroflexi;Ktedonobacteria	Ktedonobacteria	0	1	2	0	0	0.0015	0.0031	0
Bacteria;Latescibacteria_WS3;Latescibacter_c	Latescibacter_c	2	91	0	47	0.0028	0.1404	0	0.0813
Bacteria;Gemmatimonadetes;Longimicrobia	Longimicrobia	3	36	0	0	0.0042	0.0555	0	0
Bacteria;Microgenomates_OP11;Microgenomatus_c	Microgenomatus_c	0	0	0	2	0	0	0	0.0035
Bacteria;Firmicutes;Negativicutes	Negativicutes	0	0	0	50	0	0	0	0.0864
Bacteria;Nitrospirae;Nitrospira_c	Nitrospira_c	24	124	0	108	0.0335	0.1913	0	0.1867
Bacteria;Proteobacteria;Oligoflexia	Oligoflexia	0	78	0	0	0	0.1203	0	0
Bacteria;Verrucomicrobia;Opitutae	Opitutae	3	0	0	0	0.0042	0	0	0
Bacteria;AD3;PAC000071_c	PAC000071_c	1	0	0	5	0.0014	0	0	0.0086
Bacteria;Acidobacteria;PAC001813_c	PAC001813_c	23	6	0	150	0.0321	0.0093	0	0.2593
Bacteria;Acidobacteria;PAC001852_c	PAC001852_c	0	33	0	2	0	0.0509	0	0.0035
Bacteria;Acidobacteria;PAC002261_c	PAC002261_c	0	76	87	87	0	0.1173	0.1349	0.1504
Bacteria;Acidobacteria;PAC002280_c	PAC002280_c	0	0	0	7	0	0	0	0.0121
Bacteria;Cyanobacteria;PAC002560_c	PAC002560_c	2	16	0	11	0.0028	0.0247	0	0.019
Bacteria;Planctomycetes;PAC002607_c	PAC002607_c	0	29	0	0	0	0.0447	0	0
Bacteria;Chloroflexi;PDJQ_c	PDJQ_c	8	0	1	0	0.0112	0	0.0016	0
Bacteria;Parcubacteria_OD1;Paceibacter_c	Paceibacter_c	0	64	0	0	0	0.0987	0	0
Bacteria;Planctomycetes;Phycisphaerae	Phycisphaerae	1	77	0	95	0.0014	0.1188	0	0.1642
Bacteria;Planctomycetes;Planctomycetia	Planctomycetia	19	35	107	17	0.0265	0.054	0.1659	0.0294
Bacteria;Actinobacteria;Rubrobacteria	Rubrobacteria	13	159	2	67	0.0182	0.2453	0.0031	0.1158
Bacteria;Acidobacteria;Solibacteres	Solibacteres	7	46	0	42	0.0098	0.071	0	0.0726
Bacteria;Verrucomicrobia;Spartobacteria	Spartobacteria	31	120	0	52	0.0433	0.1852	0	0.0899
Bacteria;Bacteroidetes;Sphingobacteriia	Sphingobacteriia	29	74	0	87	0.0405	0.1142	0	0.1504
Bacteria;Spirochaetes;Spirochaetia	Spirochaetia	0	0	2	17	0	0	0.0031	0.0294
Bacteria;Synergistetes;Synergistia	Synergistia	1	1	0	0	0.0014	0.0015	0	0
Bacteria;TM6;TM6_c	TM6_c	12	5	0	0	0.0168	0.0077	0	0
Bacteria;Actinobacteria;Thermoleophilia	Thermoleophilia	11	29	6	11	0.0154	0.0447	0.0093	0.019
Bacteria;Firmicutes;Tissierellia	Tissierellia	0	0	1	0	0	0	0.0016	0
Bacteria;UT06;UT06_c	UT06_c	0	3	0	6	0	0.0046	0	0.0104
Bacteria;Verrucomicrobia;Verrucomicrobiae	Verrucomicrobiae	37	90	15	117	0.0517	0.1389	0.0233	0.2023
Bacteria;Acidobacteria;Vicinamibacter_c	Vicinamibacter_c	36	155	129	232	0.0503	0.2392	0.2	0.4011
Unclassified in higher taxonomic rank	Unclassified in higher taxonomic rank	2	0	0	0	0.0028	0	0	0

## Sheet: order(Field)
order
		Count				Ratio
Taxonomy	Taxon Name	Field 1	Field 2	Field 3	Field 4	Field 1	Field 2	Field 3	Field 4
Bacteria;Nitrospirae;Nitrospira_c;AB672135_o	AB672135_o	0	0	0	4	0	0	0	0.0069
Bacteria;Latescibacteria_WS3;Latescibacter_c;AM991194_o	AM991194_o	2	91	0	47	0.0028	0.1404	0	0.0813
Bacteria;Acidobacteria;PAC002261_c;AM997925_o	AM997925_o	0	0	0	10	0	0	0	0.0173
Bacteria;Aminicenantes_OP8;AQSP_c;AQSP_o	AQSP_o	0	0	0	40	0	0	0	0.0692
Bacteria;Proteobacteria;Deltaproteobacteria;AY214193_o	AY214193_o	0	0	0	29	0	0	0	0.0501
Bacteria;Chloroflexi;Ktedonobacteria;AY673403_o	AY673403_o	0	1	0	0	0	0.0015	0	0
Bacteria;Firmicutes;Negativicutes;Acidaminococcales	Acidaminococcales	0	0	0	46	0	0	0	0.0795
Bacteria;Actinobacteria;Acidimicrobiia;Acidimicrobiales	Acidimicrobiales	1	38	42	24	0.0014	0.0586	0.0651	0.0415
Bacteria;Acidobacteria;Acidobacteriia;Acidobacteriales	Acidobacteriales	3	52	6	17	0.0042	0.0802	0.0093	0.0294
Bacteria;Chloroflexi;Anaerolineae;Anaerolinaeles	Anaerolinaeles	115	312	0	281	0.1606	0.4814	0	0.4858
Bacteria;Chloroflexi;Ardenticatenia;Ardenticatenales	Ardenticatenales	0	0	0	9	0	0	0	0.0156
Bacteria;Armatimonadetes;Armatimonadia;Armatimonadales	Armatimonadales	0	0	0	4	0	0	0	0.0069
Bacteria;TM6;TM6_c;Babela_o	Babela_o	12	5	0	0	0.0168	0.0077	0	0
Bacteria;Firmicutes;Bacilli;Bacillales	Bacillales	70500	53672	60616	50897	98.4458	82.8118	94.0016	87.9962
Bacteria;Proteobacteria;Oligoflexia;Bacteriovoracales	Bacteriovoracales	0	68	0	0	0	0.1049	0	0
Bacteria;Bacteroidetes;Bacteroidia;Bacteroidales	Bacteroidales	35	793	4	814	0.0489	1.2235	0.0062	1.4073
Bacteria;Proteobacteria;Betaproteobacteria;Betaproteobacteria_uc	Betaproteobacteria_uc	4	0	0	2	0.0056	0	0	0.0035
Bacteria;Actinobacteria;Actinobacteria_c;Bifidobacteriales	Bifidobacteriales	6	67	44	20	0.0084	0.1034	0.0682	0.0346
Bacteria;Acidobacteria;Blastocatellia;Blastocatellales	Blastocatellales	17	41	0	67	0.0237	0.0633	0	0.1158
Bacteria;Proteobacteria;Deltaproteobacteria;Bradymonadales	Bradymonadales	0	46	0	13	0	0.071	0	0.0225
Bacteria;Proteobacteria;Betaproteobacteria;Burkholderiales	Burkholderiales	7	807	479	114	0.0098	1.2451	0.7428	0.1971
Bacteria;Acidobacteria;CP011806_c;CP011806_o	CP011806_o	5	0	0	12	0.007	0	0	0.0207
Bacteria;Proteobacteria;Betaproteobacteria;CP012157_o	CP012157_o	1	0	0	15	0.0014	0	0	0.0259
Bacteria;Planctomycetes;Phycisphaerae;CP019633_o	CP019633_o	0	41	0	17	0	0.0633	0	0.0294
Bacteria;Chloroflexi;Caldilineae;Caldilineales	Caldilineales	34	125	18	76	0.0475	0.1929	0.0279	0.1314
Bacteria;Proteobacteria;Epsilonproteobacteria;Campylobacterales	Campylobacterales	2	583	0	24	0.0028	0.8995	0	0.0415
Bacteria;Proteobacteria;Alphaproteobacteria;Caulobacterales	Caulobacterales	2	48	0	35	0.0028	0.0741	0	0.0605
Bacteria;Cyanobacteria;Chroobacteria;Chroococcales	Chroococcales	0	0	0	22	0	0	0	0.038
Bacteria;Verrucomicrobia;Spartobacteria;Chthoniobacterales	Chthoniobacterales	31	120	0	52	0.0433	0.1852	0	0.0899
Bacteria;Armatimonadetes;Chthonomonadetes;Chthonomonadales	Chthonomonadales	3	0	0	3	0.0042	0	0	0.0052
Bacteria;Firmicutes;Clostridia;Clostridiales	Clostridiales	151	1365	306	1906	0.2109	2.1061	0.4745	3.2953
Bacteria;Actinobacteria;Coriobacteriia;Coriobacteriales	Coriobacteriales	1	130	70	37	0.0014	0.2006	0.1086	0.064
Bacteria;Actinobacteria;Actinobacteria_c;Corynebacteriales	Corynebacteriales	2	141	19	1	0.0028	0.2176	0.0295	0.0017
Bacteria;Bacteroidetes;Cytophagia;Cytophagales	Cytophagales	0	0	0	15	0	0	0	0.0259
Bacteria;Cyanobacteria;DQ520188_c;DQ520188_o	DQ520188_o	0	0	0	23	0	0	0	0.0398
Bacteria;DQ787710_p;DQ787710_c;DQ787710_o	DQ787710_o	0	0	0	2	0	0	0	0.0035
Bacteria;Acidobacteria;DQ833472_c;DQ833472_o	DQ833472_o	0	0	0	15	0	0	0	0.0259
Bacteria;Deferribacteres;Deferribacteres_c;Deferribacterales	Deferribacterales	12	103	0	12	0.0168	0.1589	0	0.0207
Bacteria;Proteobacteria;Deltaproteobacteria;Desulfobacca_o	Desulfobacca_o	0	0	0	30	0	0	0	0.0519
Bacteria;Proteobacteria;Deltaproteobacteria;Desulfobacterales	Desulfobacterales	12	47	22	21	0.0168	0.0725	0.0341	0.0363
Bacteria;Proteobacteria;Deltaproteobacteria;Desulfovibrionales	Desulfovibrionales	0	129	0	252	0	0.199	0	0.4357
Bacteria;Proteobacteria;Deltaproteobacteria;Desulfuromonadales	Desulfuromonadales	3	80	0	0	0.0042	0.1234	0	0
Bacteria;EF019318_p;EF019318_c;EF019318_o	EF019318_o	0	2	0	0	0	0.0031	0	0
Bacteria;Chloroflexi;HQ674362_c;EF516466_o	EF516466_o	0	0	0	16	0	0	0	0.0277
Bacteria;EU266861_p;EU266861_c;EU266861_o	EU266861_o	0	25	0	0	0	0.0386	0	0
Bacteria;Armatimonadetes;EU266864_c;EU266864_o	EU266864_o	0	0	0	2	0	0	0	0.0035
Bacteria;Chloroflexi;PDJQ_c;EU335161_o	EU335161_o	8	0	1	0	0.0112	0	0.0016	0
Bacteria;Proteobacteria;Deltaproteobacteria;EU335163_o	EU335163_o	18	141	0	50	0.0251	0.2176	0	0.0864
Bacteria;Nitrospirae;Nitrospira_c;EU335197_o	EU335197_o	3	11	0	22	0.0042	0.017	0	0.038
Bacteria;Proteobacteria;Deltaproteobacteria;EU617831_o	EU617831_o	0	0	0	9	0	0	0	0.0156
Bacteria;Proteobacteria;Gammaproteobacteria;Enterobacterales	Enterobacterales	2	224	0	135	0.0028	0.3456	0	0.2334
Bacteria;Firmicutes;Erysipelotrichi;Erysipelotrichales	Erysipelotrichales	0	0	0	23	0	0	0	0.0398
Bacteria;Planctomycetes;EU589258_c;FJ535095_o	FJ535095_o	3	0	0	0	0.0042	0	0	0
Bacteria;Cyanobacteria;FJ810552_c;FJ810552_o	FJ810552_o	0	4	0	0	0	0.0062	0	0
Bacteria;BRC1;FP245541_c;FP245541_o	FP245541_o	0	0	0	6	0	0	0	0.0104
Bacteria;Fibrobacteres;Fibrobacteria;Fibrobacterales	Fibrobacterales	3	0	0	0	0.0042	0	0	0
Bacteria;Armatimonadetes;Fimbriimonadia;Fimbriimonadales	Fimbriimonadales	0	100	0	8	0	0.1543	0	0.0138
Bacteria;Bacteroidetes;Flavobacteria;Flavobacteriales	Flavobacteriales	0	77	0	31	0	0.1188	0	0.0536
Bacteria;Actinobacteria;Actinobacteria_c;Frankiales	Frankiales	3	19	0	6	0.0042	0.0293	0	0.0104
Bacteria;GQ246394_p;GQ246394_c;GQ246394_o	GQ246394_o	0	15	0	0	0	0.0231	0	0
Bacteria;Gemmatimonadetes;Longimicrobia;GQ263235_o	GQ263235_o	3	6	0	0	0.0042	0.0093	0	0
Bacteria;Chloroflexi;GQ396871_c;GQ396871_o	GQ396871_o	32	377	0	83	0.0447	0.5817	0	0.1435
Bacteria;Chlorobi;Ignavibacteriae;GQ472436_o	GQ472436_o	11	0	0	12	0.0154	0	0	0.0207
Bacteria;Gemmatimonadetes;Longimicrobia;GU568020_o	GU568020_o	0	30	0	0	0	0.0463	0	0
Bacteria;Actinobacteria;Rubrobacteria;Gaiellales	Gaiellales	13	159	2	43	0.0182	0.2453	0.0031	0.0743
Bacteria;Proteobacteria;Betaproteobacteria;Gallionellales	Gallionellales	7	76	0	38	0.0098	0.1173	0	0.0657
Bacteria;Gemmatimonadetes;Gemmatimonadetes_c;Gemmatimonadales	Gemmatimonadales	43	173	24	150	0.06	0.2669	0.0372	0.2593
Bacteria;Acidobacteria;PAC002261_c;HM243779_o	HM243779_o	0	76	87	77	0	0.1173	0.1349	0.1331
Bacteria;Chloroflexi;HM748667_c;HM748667_o	HM748667_o	0	0	0	1	0	0	0	0.0017
Bacteria;Chlorobi;HQ014634_c;HQ014634_o	HQ014634_o	0	59	0	0	0	0.091	0	0
Bacteria;Aminicenantes_OP8;AQSP_c;HQ588586_o	HQ588586_o	1	0	0	0	0.0014	0	0	0
Bacteria;Chlorobi;Ignavibacteriae;Ignavibacteriales	Ignavibacteriales	0	0	0	1	0	0	0	0.0017
Bacteria;Actinobacteria;Actinobacteria_c;Kineosporiales	Kineosporiales	0	24	0	0	0	0.037	0	0
Bacteria;Chloroflexi;Ktedonobacteria;Ktedonobacterales	Ktedonobacterales	0	0	2	0	0	0	0.0031	0
Bacteria;Parcubacteria_OD1;Paceibacter_c;LBQD_o	LBQD_o	0	64	0	0	0	0.0987	0	0
Bacteria;Microgenomates_OP11;Microgenomatus_c;LCFQ_o	LCFQ_o	0	0	0	2	0	0	0	0.0035
Bacteria;Firmicutes;Bacilli;Lactobacillales	Lactobacillales	71	1695	1639	323	0.0991	2.6153	2.5417	0.5584
Bacteria;Proteobacteria;Gammaproteobacteria;Legionellales	Legionellales	0	0	0	5	0	0	0	0.0086
Bacteria;Spirochaetes;Spirochaetia;Leptospirales	Leptospirales	0	0	2	17	0	0	0.0031	0.0294
Bacteria;Bacteroidetes;Bacteroidia;Marinilabiliales	Marinilabiliales	1	0	0	0	0.0014	0	0	0
Bacteria;Proteobacteria;Gammaproteobacteria;Methylococcales	Methylococcales	0	0	0	7	0	0	0	0.0121
Bacteria;Nitrospirae;Nitrospira_c;Methylomirabilis_o	Methylomirabilis_o	0	0	0	23	0	0	0	0.0398
Bacteria;Proteobacteria;Betaproteobacteria;Methylophilales	Methylophilales	0	0	0	20	0	0	0	0.0346
Bacteria;Actinobacteria;Actinobacteria_c;Micrococcales	Micrococcales	26	161	0	39	0.0363	0.2484	0	0.0674
Bacteria;Actinobacteria;Actinobacteria_c;Micromonosporales	Micromonosporales	0	29	0	0	0	0.0447	0	0
Bacteria;Proteobacteria;Deltaproteobacteria;Myxococcales	Myxococcales	8	364	0	53	0.0112	0.5616	0	0.0916
Bacteria;Bacteroidetes;Sphingobacteriia;NVQB_o	NVQB_o	0	0	0	24	0	0	0	0.0415
Bacteria;Proteobacteria;Betaproteobacteria;Neisseriales	Neisseriales	9	0	0	0	0.0126	0	0	0
Bacteria;Nitrospirae;Nitrospira_c;Nitrospirales	Nitrospirales	4	14	0	13	0.0056	0.0216	0	0.0225
Bacteria;Proteobacteria;Gammaproteobacteria;Oceanospirillales	Oceanospirillales	0	0	0	15	0	0	0	0.0259
Bacteria;Proteobacteria;Oligoflexia;Oligoflexales	Oligoflexales	0	10	0	0	0	0.0154	0	0
Bacteria;Verrucomicrobia;Opitutae;Opitutales	Opitutales	3	0	0	0	0.0042	0	0	0
Bacteria;Proteobacteria;Gammaproteobacteria;Orbales	Orbales	0	0	140	0	0	0	0.2171	0
Bacteria;AD3;PAC000071_c;PAC000071_o	PAC000071_o	1	0	0	5	0.0014	0	0	0.0086
Bacteria;Acidobacteria;Solibacteres;PAC000121_o	PAC000121_o	1	0	0	0	0.0014	0	0	0
Bacteria;Chloroflexi;Anaerolineae;PAC000395_o	PAC000395_o	0	0	21	19	0	0	0.0326	0.0328
Bacteria;Elusimicrobia;Elusimicrobia_c;PAC000548_o	PAC000548_o	0	2	0	0	0	0.0031	0	0
Bacteria;Acidobacteria;PAC001813_c;PAC001813_o	PAC001813_o	23	6	0	150	0.0321	0.0093	0	0.2593
Bacteria;Acidobacteria;PAC001852_c;PAC001852_o	PAC001852_o	0	33	0	2	0	0.0509	0	0.0035
Bacteria;Proteobacteria;Betaproteobacteria;PAC001907_o	PAC001907_o	20	89	0	52	0.0279	0.1373	0	0.0899
Bacteria;Proteobacteria;Betaproteobacteria;PAC001921_o	PAC001921_o	0	0	0	4	0	0	0	0.0069
Bacteria;Proteobacteria;Deltaproteobacteria;PAC001922_o	PAC001922_o	11	12	13	13	0.0154	0.0185	0.0202	0.0225
Bacteria;Nitrospirae;Nitrospira_c;PAC001956_o	PAC001956_o	6	24	0	10	0.0084	0.037	0	0.0173
Bacteria;Proteobacteria;Deltaproteobacteria;PAC002249_o	PAC002249_o	0	0	0	22	0	0	0	0.038
Bacteria;Acidobacteria;PAC002280_c;PAC002280_o	PAC002280_o	0	0	0	7	0	0	0	0.0121
Bacteria;Actinobacteria;Actinobacteria_c;PAC002290_o	PAC002290_o	3	0	0	0	0.0042	0	0	0
Bacteria;Cyanobacteria;PAC002560_c;PAC002337_o	PAC002337_o	2	0	0	0	0.0028	0	0	0
Bacteria;Proteobacteria;Betaproteobacteria;PAC002541_o	PAC002541_o	6	18	0	25	0.0084	0.0278	0	0.0432
Bacteria;Cyanobacteria;PAC002560_c;PAC002560_o	PAC002560_o	0	16	0	11	0	0.0247	0	0.019
Bacteria;Planctomycetes;PAC002607_c;PAC002607_o	PAC002607_o	0	29	0	0	0	0.0447	0	0
Bacteria;Verrucomicrobia;Verrucomicrobiae;Pedosphaera_o	Pedosphaera_o	23	3	15	41	0.0321	0.0046	0.0233	0.0709
Bacteria;Planctomycetes;Phycisphaerae;Phycisphaerales	Phycisphaerales	1	36	0	78	0.0014	0.0555	0	0.1349
Bacteria;Planctomycetes;Planctomycetia;Planctomycetales	Planctomycetales	19	35	107	17	0.0265	0.054	0.1659	0.0294
Bacteria;Proteobacteria;Gammaproteobacteria;Plasticicumulans_o	Plasticicumulans_o	0	61	0	0	0	0.0941	0	0
Bacteria;Actinobacteria;Actinobacteria_c;Propionibacteriales	Propionibacteriales	8	2	32	0	0.0112	0.0031	0.0496	0
Bacteria;Proteobacteria;Gammaproteobacteria;Pseudomonadales	Pseudomonadales	0	244	132	108	0	0.3765	0.2047	0.1867
Bacteria;Actinobacteria;Actinobacteria_c;Pseudonocardiales	Pseudonocardiales	17	9	0	0	0.0237	0.0139	0	0
Bacteria;Proteobacteria;Alphaproteobacteria;Rhizobiales	Rhizobiales	56	144	215	81	0.0782	0.2222	0.3334	0.14
Bacteria;Proteobacteria;Alphaproteobacteria;Rhodobacterales	Rhodobacterales	2	45	1	46	0.0028	0.0694	0.0016	0.0795
Bacteria;Proteobacteria;Betaproteobacteria;Rhodocyclales	Rhodocyclales	0	1	0	52	0	0.0015	0	0.0899
Bacteria;Proteobacteria;Alphaproteobacteria;Rhodospirillales	Rhodospirillales	37	124	103	109	0.0517	0.1913	0.1597	0.1885
Bacteria;Actinobacteria;Rubrobacteria;Rubrobacterales	Rubrobacterales	0	0	0	24	0	0	0	0.0415
Bacteria;Bacteroidetes;Sphingobacteriia;Saprospirales	Saprospirales	13	0	0	15	0.0182	0	0	0.0259
Bacteria;Firmicutes;Negativicutes;Selenomonadales	Selenomonadales	0	0	0	4	0	0	0	0.0069
Bacteria;Acidobacteria;Solibacteres;Solibacterales	Solibacterales	6	46	0	42	0.0084	0.071	0	0.0726
Bacteria;Actinobacteria;Thermoleophilia;Solirubrobacterales	Solirubrobacterales	0	0	1	10	0	0	0.0016	0.0173
Bacteria;Bacteroidetes;Sphingobacteriia;Sphingobacteriales	Sphingobacteriales	16	74	0	48	0.0223	0.1142	0	0.083
Bacteria;Proteobacteria;Alphaproteobacteria;Sphingomonadales	Sphingomonadales	23	107	88	94	0.0321	0.1651	0.1365	0.1625
Bacteria;Proteobacteria;Gammaproteobacteria;Steroidobacter_o	Steroidobacter_o	0	6	0	25	0	0.0093	0	0.0432
Bacteria;Proteobacteria;Betaproteobacteria;Sterolibacterium_o	Sterolibacterium_o	3	43	0	0	0.0042	0.0663	0	0
Bacteria;Actinobacteria;Actinobacteria_c;Streptomycetales	Streptomycetales	1	0	0	0	0.0014	0	0	0
Bacteria;Actinobacteria;Actinobacteria_c;Streptosporangiales	Streptosporangiales	0	0	1	0	0	0	0.0016	0
Bacteria;Synergistetes;Synergistia;Synergistales	Synergistales	1	1	0	0	0.0014	0.0015	0	0
Bacteria;Proteobacteria;Deltaproteobacteria;Syntrophaceae_o	Syntrophaceae_o	2	68	0	5	0.0028	0.1049	0	0.0086
Bacteria;Proteobacteria;Deltaproteobacteria;Syntrophobacterales	Syntrophobacterales	1	98	0	1	0.0014	0.1512	0	0.0017
Bacteria;Nitrospirae;Nitrospira_c;Thermodesulfovibrio_o	Thermodesulfovibrio_o	11	75	0	36	0.0154	0.1157	0	0.0622
Bacteria;Actinobacteria;Thermoleophilia;Thermoleophilales	Thermoleophilales	11	29	5	1	0.0154	0.0447	0.0078	0.0017
Bacteria;Proteobacteria;Betaproteobacteria;Thiobacillus_o	Thiobacillus_o	0	57	0	21	0	0.0879	0	0.0363
Bacteria;Firmicutes;Tissierellia;Tissierellales	Tissierellales	0	0	1	0	0	0	0.0016	0
Bacteria;UT06;UT06_c;UT06_o	UT06_o	0	3	0	6	0	0.0046	0	0.0104
Bacteria;Verrucomicrobia;Verrucomicrobiae;Verrucomicrobiales	Verrucomicrobiales	14	87	0	76	0.0195	0.1342	0	0.1314
Bacteria;Acidobacteria;Vicinamibacter_c;Vicinamibacter_o	Vicinamibacter_o	36	155	129	232	0.0503	0.2392	0.2	0.4011
Bacteria;Proteobacteria;Gammaproteobacteria;Xanthomonadales	Xanthomonadales	4	190	97	86	0.0056	0.2932	0.1504	0.1487
Unclassified in higher taxonomic rank	Unclassified in higher taxonomic rank	2	0	0	0	0.0028	0	0	0

## Sheet: family(Field)
family
		Count				Ratio
Taxonomy	Taxon Name	Field 1	Field 2	Field 3	Field 4	Field 1	Field 2	Field 3	Field 4
Bacteria;Proteobacteria;Deltaproteobacteria;Desulfobacterales;AB240382_f	AB240382_f	0	30	0	0	0	0.0463	0	0
Bacteria;UT06;UT06_c;UT06_o;AB661553_f	AB661553_f	0	0	0	6	0	0	0	0.0104
Bacteria;Nitrospirae;Nitrospira_c;AB672135_o;AB672135_f	AB672135_f	0	0	0	4	0	0	0	0.0069
Bacteria;Bacteroidetes;Bacteroidia;Bacteroidales;AC160630_f	AC160630_f	0	101	0	114	0	0.1558	0	0.1971
Bacteria;Chloroflexi;Caldilineae;Caldilineales;AF234694_f	AF234694_f	10	64	0	27	0.014	0.0987	0	0.0467
Bacteria;Actinobacteria;Actinobacteria_c;Streptosporangiales;AF498716_f	AF498716_f	0	0	1	0	0	0	0.0016	0
Bacteria;Cyanobacteria;DQ520188_c;DQ520188_o;AF507892_f	AF507892_f	0	0	0	23	0	0	0	0.0398
Bacteria;UT06;UT06_c;UT06_o;AJ290978_f	AJ290978_f	0	3	0	0	0	0.0046	0	0
Bacteria;Latescibacteria_WS3;Latescibacter_c;AM991194_o;AM991194_f	AM991194_f	2	91	0	41	0.0028	0.1404	0	0.0709
Bacteria;Acidobacteria;PAC002261_c;AM997925_o;AM997925_f	AM997925_f	0	0	0	10	0	0	0	0.0173
Bacteria;Aminicenantes_OP8;AQSP_c;AQSP_o;AQSP_f	AQSP_f	0	0	0	40	0	0	0	0.0692
Bacteria;Actinobacteria;Rubrobacteria;Rubrobacterales;AY345497_f	AY345497_f	0	0	0	6	0	0	0	0.0104
Bacteria;Chloroflexi;Ktedonobacteria;AY673403_o;AY673403_f	AY673403_f	0	1	0	0	0	0.0015	0	0
Bacteria;Chloroflexi;Anaerolineae;Anaerolinaeles;AY921707_f	AY921707_f	0	0	0	6	0	0	0	0.0104
Bacteria;Chloroflexi;Anaerolineae;PAC000395_o;AY921926_f	AY921926_f	0	0	21	3	0	0	0.0326	0.0052
Bacteria;Proteobacteria;Alphaproteobacteria;Rhodospirillales;Acetobacteraceae	Acetobacteraceae	8	5	102	0	0.0112	0.0077	0.1582	0
Bacteria;Firmicutes;Negativicutes;Acidaminococcales;Acidaminococcaceae	Acidaminococcaceae	0	0	0	46	0	0	0	0.0795
Bacteria;Actinobacteria;Acidimicrobiia;Acidimicrobiales;Acidimicrobiaceae	Acidimicrobiaceae	0	0	0	19	0	0	0	0.0328
Bacteria;Acidobacteria;Acidobacteriia;Acidobacteriales;Acidobacteriaceae	Acidobacteriaceae	3	52	6	17	0.0042	0.0802	0.0093	0.0294
Bacteria;Verrucomicrobia;Verrucomicrobiae;Verrucomicrobiales;Akkermansiaceae	Akkermansiaceae	12	87	0	76	0.0168	0.1342	0	0.1314
Bacteria;Proteobacteria;Betaproteobacteria;Burkholderiales;Alcaligenaceae	Alcaligenaceae	0	367	0	0	0	0.5663	0	0
Bacteria;Chloroflexi;Anaerolineae;Anaerolinaeles;Anaerolinaceae	Anaerolinaceae	58	50	0	78	0.081	0.0771	0	0.1349
Bacteria;Proteobacteria;Deltaproteobacteria;Myxococcales;Anaeromyxobacteraceae	Anaeromyxobacteraceae	0	194	0	15	0	0.2993	0	0.0259
Bacteria;Proteobacteria;Deltaproteobacteria;Myxococcales;Archangiaceae	Archangiaceae	0	0	0	1	0	0	0	0.0017
Bacteria;Armatimonadetes;Armatimonadia;Armatimonadales;Armatimonadales_uc	Armatimonadales_uc	0	0	0	4	0	0	0	0.0069
Bacteria;Proteobacteria;Betaproteobacteria;Rhodocyclales;Azonexaceae	Azonexaceae	0	0	0	52	0	0	0	0.0899
Bacteria;Firmicutes;Bacilli;Bacillales;Bacillaceae	Bacillaceae	70241	53492	60225	50582	98.0841	82.5341	93.3953	87.4516
Bacteria;Proteobacteria;Oligoflexia;Bacteriovoracales;Bacteriovoracaceae	Bacteriovoracaceae	0	68	0	0	0	0.1049	0	0
Bacteria;Bacteroidetes;Bacteroidia;Bacteroidales;Bacteroidaceae	Bacteroidaceae	1	253	0	303	0.0014	0.3904	0	0.5239
Bacteria;Bacteroidetes;Bacteroidia;Bacteroidales;Barnesiellaceae	Barnesiellaceae	0	0	0	21	0	0	0	0.0363
Bacteria;Proteobacteria;Alphaproteobacteria;Rhizobiales;Beijerinckiaceae	Beijerinckiaceae	0	6	0	12	0	0.0093	0	0.0207
Bacteria;Actinobacteria;Actinobacteria_c;Bifidobacteriales;Bifidobacteriaceae	Bifidobacteriaceae	6	67	44	20	0.0084	0.1034	0.0682	0.0346
Bacteria;Acidobacteria;Blastocatellia;Blastocatellales;Blastocatellaceae	Blastocatellaceae	8	3	0	34	0.0112	0.0046	0	0.0588
Bacteria;Proteobacteria;Alphaproteobacteria;Rhizobiales;Bradyrhizobiaceae	Bradyrhizobiaceae	28	41	71	33	0.0391	0.0633	0.1101	0.0571
Bacteria;Proteobacteria;Alphaproteobacteria;Rhizobiales;Brucellaceae	Brucellaceae	10	0	0	0	0.014	0	0	0
Bacteria;Acidobacteria;Solibacteres;Solibacterales;Bryobacteraceae	Bryobacteraceae	6	45	0	13	0.0084	0.0694	0	0.0225
Bacteria;Proteobacteria;Betaproteobacteria;Burkholderiales;Burkholderiaceae	Burkholderiaceae	0	1	0	0	0	0.0015	0	0
Bacteria;Proteobacteria;Gammaproteobacteria;Plasticicumulans_o;CBTK_f	CBTK_f	0	61	0	0	0	0.0941	0	0
Bacteria;Actinobacteria;Acidimicrobiia;Acidimicrobiales;CP011489_f	CP011489_f	0	0	42	0	0	0	0.0651	0
Bacteria;Proteobacteria;Betaproteobacteria;CP012157_o;CP012157_f	CP012157_f	1	0	0	15	0.0014	0	0	0.0259
Bacteria;Planctomycetes;Phycisphaerae;CP019633_o;CP019633_f	CP019633_f	0	41	0	17	0	0.0633	0	0.0294
Bacteria;Chloroflexi;Caldilineae;Caldilineales;Caldilineaceae	Caldilineaceae	0	61	0	0	0	0.0941	0	0
Bacteria;Chloroflexi;Caldilineae;Caldilineales;Caldilineales_uc	Caldilineales_uc	0	0	0	6	0	0	0	0.0104
Bacteria;Proteobacteria;Alphaproteobacteria;Caulobacterales;Caulobacteraceae	Caulobacteraceae	2	48	0	35	0.0028	0.0741	0	0.0605
Bacteria;Bacteroidetes;Sphingobacteriia;Sphingobacteriales;Chitinophagaceae	Chitinophagaceae	11	74	0	48	0.0154	0.1142	0	0.083
Bacteria;Firmicutes;Clostridia;Clostridiales;Christensenellaceae	Christensenellaceae	0	0	0	168	0	0	0	0.2905
Bacteria;Verrucomicrobia;Spartobacteria;Chthoniobacterales;Chthoniobacteraceae	Chthoniobacteraceae	31	120	0	52	0.0433	0.1852	0	0.0899
Bacteria;Armatimonadetes;Chthonomonadetes;Chthonomonadales;Chthonomonadaceae	Chthonomonadaceae	3	0	0	3	0.0042	0	0	0.0052
Bacteria;Firmicutes;Clostridia;Clostridiales;Clostridiaceae	Clostridiaceae	132	142	0	28	0.1843	0.2191	0	0.0484
Bacteria;Proteobacteria;Betaproteobacteria;Burkholderiales;Comamonadaceae	Comamonadaceae	1	186	479	47	0.0014	0.287	0.7428	0.0813
Bacteria;Actinobacteria;Thermoleophilia;Solirubrobacterales;Conexibacteraceae	Conexibacteraceae	0	0	1	0	0	0	0.0016	0
Bacteria;Actinobacteria;Coriobacteriia;Coriobacteriales;Coriobacteriaceae	Coriobacteriaceae	1	130	70	37	0.0014	0.2006	0.1086	0.064
Bacteria;Proteobacteria;Gammaproteobacteria;Legionellales;Coxiellaceae	Coxiellaceae	0	0	0	5	0	0	0	0.0086
Bacteria;Bacteroidetes;Cytophagia;Cytophagales;Cytophagaceae	Cytophagaceae	0	0	0	15	0	0	0	0.0259
Bacteria;Chloroflexi;Ardenticatenia;Ardenticatenales;DQ394955_f	DQ394955_f	0	0	0	9	0	0	0	0.0156
Bacteria;Chloroflexi;Anaerolineae;Anaerolinaeles;DQ404819_f	DQ404819_f	11	0	0	6	0.0154	0	0	0.0104
Bacteria;DQ787710_p;DQ787710_c;DQ787710_o;DQ787710_f	DQ787710_f	0	0	0	2	0	0	0	0.0035
Bacteria;Proteobacteria;Deltaproteobacteria;AY214193_o;DQ787719_f	DQ787719_f	0	0	0	29	0	0	0	0.0501
Bacteria;Acidobacteria;DQ833472_c;DQ833472_o;DQ833472_f	DQ833472_f	0	0	0	15	0	0	0	0.0259
Bacteria;Chloroflexi;Caldilineae;Caldilineales;DQ833486_f	DQ833486_f	0	0	17	0	0	0	0.0264	0
Bacteria;Proteobacteria;Gammaproteobacteria;Steroidobacter_o;DQ984612_f	DQ984612_f	0	0	0	17	0	0	0	0.0294
Bacteria;Deferribacteres;Deferribacteres_c;Deferribacterales;Deferribacteraceae	Deferribacteraceae	12	103	0	12	0.0168	0.1589	0	0.0207
Bacteria;Proteobacteria;Deltaproteobacteria;Desulfobacterales;Desulfatiglans_f	Desulfatiglans_f	4	0	0	0	0.0056	0	0	0
Bacteria;Proteobacteria;Deltaproteobacteria;Desulfobacca_o;Desulfobacca_f	Desulfobacca_f	0	0	0	30	0	0	0	0.0519
Bacteria;Proteobacteria;Deltaproteobacteria;Desulfobacterales;Desulfobacteraceae	Desulfobacteraceae	1	0	0	2	0.0014	0	0	0.0035
Bacteria;Proteobacteria;Deltaproteobacteria;Desulfovibrionales;Desulfovibrionaceae	Desulfovibrionaceae	0	129	0	252	0	0.199	0	0.4357
Bacteria;Proteobacteria;Alphaproteobacteria;Rhizobiales;Devosia_f	Devosia_f	15	0	20	0	0.0209	0	0.031	0
Bacteria;EF019318_p;EF019318_c;EF019318_o;EF019318_f	EF019318_f	0	2	0	0	0	0.0031	0	0
Bacteria;Proteobacteria;Deltaproteobacteria;Syntrophaceae_o;EF205549_f	EF205549_f	2	34	0	2	0.0028	0.0525	0	0.0035
Bacteria;Chloroflexi;HQ674362_c;EF516466_o;EF516466_f	EF516466_f	0	0	0	16	0	0	0	0.0277
Bacteria;Proteobacteria;Deltaproteobacteria;Bradymonadales;EF574244_f	EF574244_f	0	46	0	0	0	0.071	0	0
Bacteria;Chloroflexi;Anaerolineae;PAC000395_o;EU134013_f	EU134013_f	0	0	0	16	0	0	0	0.0277
Bacteria;EU266861_p;EU266861_c;EU266861_o;EU266861_f	EU266861_f	0	25	0	0	0	0.0386	0	0
Bacteria;Armatimonadetes;EU266864_c;EU266864_o;EU266864_f	EU266864_f	0	0	0	2	0	0	0	0.0035
Bacteria;Chloroflexi;PDJQ_c;EU335161_o;EU335161_f	EU335161_f	8	0	1	0	0.0112	0	0.0016	0
Bacteria;Proteobacteria;Deltaproteobacteria;EU335163_o;EU335163_f	EU335163_f	18	141	0	50	0.0251	0.2176	0	0.0864
Bacteria;Nitrospirae;Nitrospira_c;EU335197_o;EU335197_f	EU335197_f	3	11	0	22	0.0042	0.017	0	0.038
Bacteria;Chloroflexi;Anaerolineae;Anaerolinaeles;EU399673_f	EU399673_f	10	10	0	65	0.014	0.0154	0	0.1124
Bacteria;Actinobacteria;Rubrobacteria;Rubrobacterales;EU407208_f	EU407208_f	0	0	0	18	0	0	0	0.0311
Bacteria;Proteobacteria;Deltaproteobacteria;PAC001922_o;EU491430_f	EU491430_f	0	1	0	2	0	0.0015	0	0.0035
Bacteria;Proteobacteria;Deltaproteobacteria;EU617831_o;EU617831_o_uc	EU617831_o_uc	0	0	0	9	0	0	0	0.0156
Bacteria;Chloroflexi;Ktedonobacteria;Ktedonobacterales;EU680443_f	EU680443_f	0	0	2	0	0	0	0.0031	0
Bacteria;Proteobacteria;Deltaproteobacteria;Bradymonadales;EU799406_f	EU799406_f	0	0	0	13	0	0	0	0.0225
Bacteria;Latescibacteria_WS3;Latescibacter_c;AM991194_o;EU881351_f	EU881351_f	0	0	0	6	0	0	0	0.0104
Bacteria;Proteobacteria;Gammaproteobacteria;Enterobacterales;Enterobacteriaceae	Enterobacteriaceae	0	224	0	135	0	0.3456	0	0.2334
Bacteria;Firmicutes;Bacilli;Lactobacillales;Enterococcaceae	Enterococcaceae	18	629	1057	220	0.0251	0.9705	1.6392	0.3804
Bacteria;Proteobacteria;Gammaproteobacteria;Enterobacterales;Erwiniaceae	Erwiniaceae	2	0	0	0	0.0028	0	0	0
Bacteria;Firmicutes;Erysipelotrichi;Erysipelotrichales;Erysipelotrichaceae	Erysipelotrichaceae	0	0	0	23	0	0	0	0.0398
Bacteria;Proteobacteria;Alphaproteobacteria;Sphingomonadales;Erythrobacteraceae	Erythrobacteraceae	0	0	86	11	0	0	0.1334	0.019
Bacteria;Cyanobacteria;FJ810552_c;FJ810552_o;FJ425638_f	FJ425638_f	0	4	0	0	0	0.0062	0	0
Bacteria;Proteobacteria;Deltaproteobacteria;Myxococcales;FJ516990_f	FJ516990_f	0	37	0	0	0	0.0571	0	0
Bacteria;Planctomycetes;EU589258_c;FJ535095_o;FJ535095_f	FJ535095_f	3	0	0	0	0.0042	0	0	0
Bacteria;Chloroflexi;Caldilineae;Caldilineales;FJ793157_f	FJ793157_f	13	0	1	21	0.0182	0	0.0016	0.0363
Bacteria;Proteobacteria;Gammaproteobacteria;Oceanospirillales;FM242290_f	FM242290_f	0	0	0	15	0	0	0	0.0259
Bacteria;Chloroflexi;Caldilineae;Caldilineales;FN563196_f	FN563196_f	11	0	0	22	0.0154	0	0	0.038
Bacteria;BRC1;FP245541_c;FP245541_o;FP245541_f	FP245541_f	0	0	0	6	0	0	0	0.0104
Bacteria;Armatimonadetes;Fimbriimonadia;Fimbriimonadales;Fimbriimonadaceae	Fimbriimonadaceae	0	100	0	8	0	0.1543	0	0.0138
Bacteria;Bacteroidetes;Flavobacteria;Flavobacteriales;Flavobacteriaceae	Flavobacteriaceae	0	77	0	31	0	0.1188	0	0.0536
Bacteria;Actinobacteria;Actinobacteria_c;Frankiales;Frankiales_uc	Frankiales_uc	0	19	0	0	0	0.0293	0	0
Bacteria;Chloroflexi;Anaerolineae;Anaerolinaeles;GCA004_f	GCA004_f	36	243	0	117	0.0503	0.3749	0	0.2023
Bacteria;GQ246394_p;GQ246394_c;GQ246394_o;GQ246394_f	GQ246394_f	0	15	0	0	0	0.0231	0	0
Bacteria;Gemmatimonadetes;Longimicrobia;GQ263235_o;GQ263235_f	GQ263235_f	3	6	0	0	0.0042	0.0093	0	0
Bacteria;Bacteroidetes;Bacteroidia;Bacteroidales;GQ357022_f	GQ357022_f	0	0	0	2	0	0	0	0.0035
Bacteria;Chloroflexi;GQ396871_c;GQ396871_o;GQ396871_f	GQ396871_f	32	377	0	83	0.0447	0.5817	0	0.1435
Bacteria;Chlorobi;Ignavibacteriae;GQ472436_o;GQ472436_f	GQ472436_f	11	0	0	12	0.0154	0	0	0.0207
Bacteria;Bacteroidetes;Bacteroidia;Bacteroidales;GU454901_f	GU454901_f	12	0	0	6	0.0168	0	0	0.0104
Bacteria;Gemmatimonadetes;Longimicrobia;GU568020_o;GU568020_f	GU568020_f	0	30	0	0	0	0.0463	0	0
Bacteria;TM6;TM6_c;Babela_o;GU599038_f	GU599038_f	6	0	0	0	0.0084	0	0	0
Bacteria;Fibrobacteres;Fibrobacteria;Fibrobacterales;GU983350_f	GU983350_f	3	0	0	0	0.0042	0	0	0
Bacteria;Actinobacteria;Rubrobacteria;Gaiellales;Gaiellaceae	Gaiellaceae	13	115	2	37	0.0182	0.1774	0.0031	0.064
Bacteria;Proteobacteria;Betaproteobacteria;Gallionellales;Gallionellaceae	Gallionellaceae	7	76	0	38	0.0098	0.1173	0	0.0657
Bacteria;Gemmatimonadetes;Gemmatimonadetes_c;Gemmatimonadales;Gemmatimonadaceae	Gemmatimonadaceae	43	129	24	93	0.06	0.199	0.0372	0.1608
Bacteria;Proteobacteria;Deltaproteobacteria;Desulfuromonadales;Geobacteraceae	Geobacteraceae	3	80	0	0	0.0042	0.1234	0	0
Bacteria;Actinobacteria;Actinobacteria_c;Frankiales;Geodermatophilaceae	Geodermatophilaceae	1	0	0	0	0.0014	0	0	0
Bacteria;Acidobacteria;PAC002261_c;HM243779_o;HM243779_f	HM243779_f	0	76	87	77	0	0.1173	0.1349	0.1331
Bacteria;Proteobacteria;Deltaproteobacteria;Desulfobacterales;HM243977_f	HM243977_f	7	17	22	19	0.0098	0.0262	0.0341	0.0328
Bacteria;Actinobacteria;Rubrobacteria;Gaiellales;HM748665_f	HM748665_f	0	44	0	1	0	0.0679	0	0.0017
Bacteria;Chloroflexi;HM748667_c;HM748667_o;HM748667_f	HM748667_f	0	0	0	1	0	0	0	0.0017
Bacteria;Chlorobi;HQ014634_c;HQ014634_o;HQ014634_f	HQ014634_f	0	59	0	0	0	0.091	0	0
Bacteria;Proteobacteria;Betaproteobacteria;Burkholderiales;HQ166641_f	HQ166641_f	0	2	0	0	0	0.0031	0	0
Bacteria;Aminicenantes_OP8;AQSP_c;HQ588586_o;HQ588586_f	HQ588586_f	1	0	0	0	0.0014	0	0	0
Bacteria;Actinobacteria;Actinobacteria_c;Frankiales;HQ910322_f	HQ910322_f	2	0	0	6	0.0028	0	0	0.0104
Bacteria;Proteobacteria;Deltaproteobacteria;Myxococcales;Haliangiaceae	Haliangiaceae	6	77	0	21	0.0084	0.1188	0	0.0363
Bacteria;Proteobacteria;Epsilonproteobacteria;Campylobacterales;Helicobacteraceae	Helicobacteraceae	2	583	0	24	0.0028	0.8995	0	0.0415
Bacteria;Proteobacteria;Alphaproteobacteria;Rhizobiales;Hyphomicrobiaceae	Hyphomicrobiaceae	0	37	0	35	0	0.0571	0	0.0605
Bacteria;Proteobacteria;Alphaproteobacteria;Rhodobacterales;Hyphomonadaceae	Hyphomonadaceae	0	0	1	45	0	0	0.0016	0.0778
Bacteria;Actinobacteria;Acidimicrobiia;Acidimicrobiales;Iamiaceae	Iamiaceae	1	38	0	5	0.0014	0.0586	0	0.0086
Bacteria;Chlorobi;Ignavibacteriae;Ignavibacteriales;Ignavibacteriaceae	Ignavibacteriaceae	0	0	0	1	0	0	0	0.0017
Bacteria;Actinobacteria;Actinobacteria_c;Micrococcales;Intrasporangiaceae	Intrasporangiaceae	2	0	0	13	0.0028	0	0	0.0225
Bacteria;Planctomycetes;Planctomycetia;Planctomycetales;Isosphaeraceae	Isosphaeraceae	13	30	0	14	0.0182	0.0463	0	0.0242
Bacteria;TM6;TM6_c;Babela_o;JF344625_f	JF344625_f	0	5	0	0	0	0.0077	0	0
Bacteria;Actinobacteria;Actinobacteria_c;Kineosporiales;Kineosporiaceae	Kineosporiaceae	0	24	0	0	0	0.037	0	0
Bacteria;Parcubacteria_OD1;Paceibacter_c;LBQD_o;LBQD_o_uc	LBQD_o_uc	0	64	0	0	0	0.0987	0	0
Bacteria;TM6;TM6_c;Babela_o;LBTE_f	LBTE_f	6	0	0	0	0.0084	0	0	0
Bacteria;Microgenomates_OP11;Microgenomatus_c;LCFQ_o;LCFQ_f	LCFQ_f	0	0	0	2	0	0	0	0.0035
Bacteria;Firmicutes;Clostridia;Clostridiales;Lachnospiraceae	Lachnospiraceae	1	810	110	688	0.0014	1.2498	0.1706	1.1895
Bacteria;Firmicutes;Bacilli;Lactobacillales;Lactobacillaceae	Lactobacillaceae	18	680	334	37	0.0251	1.0492	0.518	0.064
Bacteria;Bacteroidetes;Bacteroidia;Bacteroidales;Lentimicrobiaceae	Lentimicrobiaceae	1	0	3	7	0.0014	0	0.0047	0.0121
Bacteria;Spirochaetes;Spirochaetia;Leptospirales;Leptospiraceae	Leptospiraceae	0	0	2	17	0	0	0.0031	0.0294
Bacteria;Firmicutes;Bacilli;Lactobacillales;Leuconostocaceae	Leuconostocaceae	35	386	248	66	0.0489	0.5956	0.3846	0.1141
Bacteria;Proteobacteria;Alphaproteobacteria;Rhizobiales;Methylobacteriaceae	Methylobacteriaceae	0	43	124	0	0	0.0663	0.1923	0
Bacteria;Nitrospirae;Nitrospira_c;Methylomirabilis_o;Methylomirabilis_f	Methylomirabilis_f	0	0	0	23	0	0	0	0.0398
Bacteria;Proteobacteria;Gammaproteobacteria;Methylococcales;Methylomonas_f	Methylomonas_f	0	0	0	7	0	0	0	0.0121
Bacteria;Proteobacteria;Betaproteobacteria;Methylophilales;Methylophilaceae	Methylophilaceae	0	0	0	20	0	0	0	0.0346
Bacteria;Proteobacteria;Alphaproteobacteria;Rhodospirillales;Micavibrio_f	Micavibrio_f	7	13	0	0	0.0098	0.0201	0	0
Bacteria;Actinobacteria;Actinobacteria_c;Micrococcales;Microbacteriaceae	Microbacteriaceae	2	0	0	0	0.0028	0	0	0
Bacteria;Actinobacteria;Actinobacteria_c;Micrococcales;Micrococcaceae	Micrococcaceae	22	98	0	26	0.0307	0.1512	0	0.045
Bacteria;Actinobacteria;Actinobacteria_c;Micromonosporales;Micromonosporaceae	Micromonosporaceae	0	29	0	0	0	0.0447	0	0
Bacteria;Firmicutes;Clostridia;Clostridiales;Mogibacterium_f	Mogibacterium_f	0	0	0	21	0	0	0	0.0363
Bacteria;Proteobacteria;Gammaproteobacteria;Pseudomonadales;Moraxellaceae	Moraxellaceae	0	194	132	72	0	0.2993	0.2047	0.1245
Bacteria;Bacteroidetes;Bacteroidia;Bacteroidales;Muribaculaceae	Muribaculaceae	8	412	1	177	0.0112	0.6357	0.0016	0.306
Bacteria;Actinobacteria;Actinobacteria_c;Corynebacteriales;Mycobacteriaceae	Mycobacteriaceae	2	84	19	1	0.0028	0.1296	0.0295	0.0017
Bacteria;Proteobacteria;Betaproteobacteria;Neisseriales;Neisseriaceae	Neisseriaceae	9	0	0	0	0.0126	0	0	0
Bacteria;Nitrospirae;Nitrospira_c;Nitrospirales;Nitrospiraceae	Nitrospiraceae	4	14	0	13	0.0056	0.0216	0	0.0225
Bacteria;Actinobacteria;Actinobacteria_c;Corynebacteriales;Nocardiaceae	Nocardiaceae	0	57	0	0	0	0.0879	0	0
Bacteria;Actinobacteria;Actinobacteria_c;Propionibacteriales;Nocardioidaceae	Nocardioidaceae	6	0	0	0	0.0084	0	0	0
Bacteria;Bacteroidetes;Bacteroidia;Bacteroidales;Odoribacteraceae	Odoribacteraceae	0	0	0	42	0	0	0	0.0726
Bacteria;Proteobacteria;Oligoflexia;Oligoflexales;Oligoflexaceae	Oligoflexaceae	0	10	0	0	0	0.0154	0	0
Bacteria;Verrucomicrobia;Opitutae;Opitutales;Opitutaceae	Opitutaceae	3	0	0	0	0.0042	0	0	0
Bacteria;Proteobacteria;Gammaproteobacteria;Orbales;Orbaceae	Orbaceae	0	0	140	0	0	0	0.2171	0
Bacteria;Proteobacteria;Betaproteobacteria;Burkholderiales;Oxalobacteraceae	Oxalobacteraceae	6	92	0	22	0.0084	0.1419	0	0.038
Bacteria;Acidobacteria;Blastocatellia;Blastocatellales;PAC000004_f	PAC000004_f	0	38	0	33	0	0.0586	0	0.0571
Bacteria;AD3;PAC000071_c;PAC000071_o;PAC000071_f	PAC000071_f	1	0	0	5	0.0014	0	0	0.0086
Bacteria;Actinobacteria;Rubrobacteria;Gaiellales;PAC000097_f	PAC000097_f	0	0	0	5	0	0	0	0.0086
Bacteria;Acidobacteria;Solibacteres;PAC000121_o;PAC000121_f	PAC000121_f	1	0	0	0	0.0014	0	0	0
Bacteria;Bacteroidetes;Sphingobacteriia;NVQB_o;PAC000536_f	PAC000536_f	0	0	0	24	0	0	0	0.0415
Bacteria;Elusimicrobia;Elusimicrobia_c;PAC000548_o;PAC000548_f	PAC000548_f	0	2	0	0	0	0.0031	0	0
Bacteria;Gemmatimonadetes;Gemmatimonadetes_c;Gemmatimonadales;PAC000624_f	PAC000624_f	0	44	0	57	0	0.0679	0	0.0985
Bacteria;Proteobacteria;Deltaproteobacteria;Myxococcales;PAC000695_f	PAC000695_f	2	0	0	6	0.0028	0	0	0.0104
Bacteria;Acidobacteria;PAC001813_c;PAC001813_o;PAC001813_f	PAC001813_f	23	6	0	150	0.0321	0.0093	0	0.2593
Bacteria;Acidobacteria;PAC001852_c;PAC001852_o;PAC001852_f	PAC001852_f	0	33	0	2	0	0.0509	0	0.0035
Bacteria;Proteobacteria;Betaproteobacteria;PAC001907_o;PAC001907_f	PAC001907_f	20	89	0	52	0.0279	0.1373	0	0.0899
Bacteria;Proteobacteria;Betaproteobacteria;PAC001921_o;PAC001921_f	PAC001921_f	0	0	0	4	0	0	0	0.0069
Bacteria;Nitrospirae;Nitrospira_c;PAC001956_o;PAC001956_f	PAC001956_f	6	24	0	10	0.0084	0.037	0	0.0173
Bacteria;Chloroflexi;Anaerolineae;Anaerolinaeles;PAC002118_f	PAC002118_f	0	9	0	9	0	0.0139	0	0.0156
Bacteria;Acidobacteria;CP011806_c;CP011806_o;PAC002217_f	PAC002217_f	5	0	0	12	0.007	0	0	0.0207
Bacteria;Proteobacteria;Betaproteobacteria;PAC002541_o;PAC002248_f	PAC002248_f	0	0	0	7	0	0	0	0.0121
Bacteria;Proteobacteria;Deltaproteobacteria;PAC002249_o;PAC002249_f	PAC002249_f	0	0	0	22	0	0	0	0.038
Bacteria;Acidobacteria;PAC002280_c;PAC002280_o;PAC002280_f	PAC002280_f	0	0	0	7	0	0	0	0.0121
Bacteria;Acidobacteria;Vicinamibacter_c;Vicinamibacter_o;PAC002281_f	PAC002281_f	7	61	2	68	0.0098	0.0941	0.0031	0.1176
Bacteria;Actinobacteria;Actinobacteria_c;PAC002290_o;PAC002290_f	PAC002290_f	3	0	0	0	0.0042	0	0	0
Bacteria;Cyanobacteria;PAC002560_c;PAC002337_o;PAC002337_f	PAC002337_f	2	0	0	0	0.0028	0	0	0
Bacteria;Proteobacteria;Betaproteobacteria;PAC002541_o;PAC002541_f	PAC002541_f	6	18	0	18	0.0084	0.0278	0	0.0311
Bacteria;Proteobacteria;Deltaproteobacteria;PAC001922_o;PAC002546_f	PAC002546_f	11	11	13	11	0.0154	0.017	0.0202	0.019
Bacteria;Cyanobacteria;PAC002560_c;PAC002560_o;PAC002560_f	PAC002560_f	0	16	0	11	0	0.0247	0	0.019
Bacteria;Planctomycetes;PAC002607_c;PAC002607_o;PAC002607_f	PAC002607_f	0	29	0	0	0	0.0447	0	0
Bacteria;Firmicutes;Bacilli;Bacillales;Paenibacillaceae	Paenibacillaceae	185	66	85	210	0.2583	0.1018	0.1318	0.3631
Bacteria;Proteobacteria;Alphaproteobacteria;Rhizobiales;Parvibaculum_f	Parvibaculum_f	3	0	0	1	0.0042	0	0	0.0017
Bacteria;Actinobacteria;Thermoleophilia;Solirubrobacterales;Parviterribacteraceae	Parviterribacteraceae	0	0	0	10	0	0	0	0.0173
Bacteria;Verrucomicrobia;Verrucomicrobiae;Pedosphaera_o;Pedosphaera_f	Pedosphaera_f	23	3	15	41	0.0321	0.0046	0.0233	0.0709
Bacteria;Firmicutes;Clostridia;Clostridiales;Peptostreptococcaceae	Peptostreptococcaceae	9	1	0	26	0.0126	0.0015	0	0.045
Bacteria;Proteobacteria;Alphaproteobacteria;Rhizobiales;Phyllobacteriaceae	Phyllobacteriaceae	0	16	0	0	0	0.0247	0	0
Bacteria;Planctomycetes;Planctomycetia;Planctomycetales;Planctomycetaceae	Planctomycetaceae	6	5	107	3	0.0084	0.0077	0.1659	0.0052
Bacteria;Firmicutes;Bacilli;Bacillales;Planococcaceae	Planococcaceae	74	114	161	105	0.1033	0.1759	0.2497	0.1815
Bacteria;Proteobacteria;Deltaproteobacteria;Myxococcales;Polyangiaceae	Polyangiaceae	0	56	0	10	0	0.0864	0	0.0173
Bacteria;Bacteroidetes;Bacteroidia;Bacteroidales;Porphyromonadaceae	Porphyromonadaceae	0	0	0	40	0	0	0	0.0692
Bacteria;Bacteroidetes;Bacteroidia;Bacteroidales;Prevotellaceae	Prevotellaceae	9	0	0	29	0.0126	0	0	0.0501
Bacteria;Cyanobacteria;Chroobacteria;Chroococcales;Prochlorococcaceae	Prochlorococcaceae	0	0	0	22	0	0	0	0.038
Bacteria;Bacteroidetes;Bacteroidia;Marinilabiliales;Prolixibacteraceae	Prolixibacteraceae	1	0	0	0	0.0014	0	0	0
Bacteria;Actinobacteria;Actinobacteria_c;Micrococcales;Promicromonosporaceae	Promicromonosporaceae	0	63	0	0	0	0.0972	0	0
Bacteria;Actinobacteria;Actinobacteria_c;Propionibacteriales;Propionibacteriaceae	Propionibacteriaceae	2	2	32	0	0.0028	0.0031	0.0496	0
Bacteria;Proteobacteria;Gammaproteobacteria;Pseudomonadales;Pseudomonadaceae	Pseudomonadaceae	0	50	0	36	0	0.0771	0	0.0622
Bacteria;Actinobacteria;Actinobacteria_c;Pseudonocardiales;Pseudonocardiaceae	Pseudonocardiaceae	17	9	0	0	0.0237	0.0139	0	0
Bacteria;Acidobacteria;Blastocatellia;Blastocatellales;Pyrinomonadaceae	Pyrinomonadaceae	9	0	0	0	0.0126	0	0	0
Bacteria;Proteobacteria;Betaproteobacteria;Burkholderiales;Ralstonia_f	Ralstonia_f	0	118	0	13	0	0.1821	0	0.0225
Bacteria;Proteobacteria;Alphaproteobacteria;Rhizobiales;Rhizobiaceae	Rhizobiaceae	0	1	0	0	0	0.0015	0	0
Bacteria;Proteobacteria;Alphaproteobacteria;Rhodobacterales;Rhodobacteraceae	Rhodobacteraceae	2	45	0	1	0.0028	0.0694	0	0.0017
Bacteria;Proteobacteria;Betaproteobacteria;Rhodocyclales;Rhodocyclaceae	Rhodocyclaceae	0	1	0	0	0	0.0015	0	0
Bacteria;Proteobacteria;Alphaproteobacteria;Rhodospirillales;Rhodospirillaceae	Rhodospirillaceae	22	106	1	109	0.0307	0.1635	0.0016	0.1885
Bacteria;Bacteroidetes;Bacteroidia;Bacteroidales;Rikenellaceae	Rikenellaceae	4	27	0	73	0.0056	0.0417	0	0.1262
Bacteria;Firmicutes;Clostridia;Clostridiales;Ruminococcaceae	Ruminococcaceae	9	412	196	975	0.0126	0.6357	0.304	1.6857
Bacteria;Bacteroidetes;Sphingobacteriia;Saprospirales;Saprospiraceae	Saprospiraceae	13	0	0	15	0.0182	0	0	0.0259
Bacteria;Firmicutes;Tissierellia;Tissierellales;Sedimentibacter_f	Sedimentibacter_f	0	0	1	0	0	0	0.0016	0
Bacteria;Firmicutes;Negativicutes;Selenomonadales;Selenomonadaceae	Selenomonadaceae	0	0	0	4	0	0	0	0.0069
Bacteria;Acidobacteria;Solibacteres;Solibacterales;Solibacteraceae	Solibacteraceae	0	1	0	29	0	0.0015	0	0.0501
Bacteria;Bacteroidetes;Sphingobacteriia;Sphingobacteriales;Sphingobacteriaceae	Sphingobacteriaceae	5	0	0	0	0.007	0	0	0
Bacteria;Proteobacteria;Alphaproteobacteria;Sphingomonadales;Sphingomonadaceae	Sphingomonadaceae	23	107	2	83	0.0321	0.1651	0.0031	0.1435
Bacteria;Firmicutes;Bacilli;Bacillales;Staphylococcaceae	Staphylococcaceae	0	0	145	0	0	0	0.2249	0
Bacteria;Proteobacteria;Gammaproteobacteria;Steroidobacter_o;Steroidobacter_f	Steroidobacter_f	0	6	0	8	0	0.0093	0	0.0138
Bacteria;Proteobacteria;Betaproteobacteria;Sterolibacterium_o;Sterolibacteriaceae	Sterolibacteriaceae	3	43	0	0	0.0042	0.0663	0	0
Bacteria;Actinobacteria;Actinobacteria_c;Streptomycetales;Streptomycetaceae	Streptomycetaceae	1	0	0	0	0.0014	0	0	0
Bacteria;Proteobacteria;Betaproteobacteria;Burkholderiales;Sutterellaceae	Sutterellaceae	0	41	0	32	0	0.0633	0	0.0553
Bacteria;Synergistetes;Synergistia;Synergistales;Synergistaceae	Synergistaceae	1	1	0	0	0.0014	0.0015	0	0
Bacteria;Proteobacteria;Deltaproteobacteria;Syntrophaceae_o;Syntrophaceae	Syntrophaceae	0	34	0	3	0	0.0525	0	0.0052
Bacteria;Proteobacteria;Deltaproteobacteria;Syntrophobacterales;Syntrophobacteraceae	Syntrophobacteraceae	1	98	0	1	0.0014	0.1512	0	0.0017
Bacteria;Planctomycetes;Phycisphaerae;Phycisphaerales;Tepidisphaeraceae	Tepidisphaeraceae	1	36	0	78	0.0014	0.0555	0	0.1349
Bacteria;Nitrospirae;Nitrospira_c;Thermodesulfovibrio_o;Thermodesulfovibrio_f	Thermodesulfovibrio_f	11	75	0	36	0.0154	0.1157	0	0.0622
Bacteria;Actinobacteria;Thermoleophilia;Thermoleophilales;Thermoleophilaceae	Thermoleophilaceae	11	29	5	1	0.0154	0.0447	0.0078	0.0017
Bacteria;Proteobacteria;Betaproteobacteria;Thiobacillus_o;Thiobacillaceae	Thiobacillaceae	0	57	0	21	0	0.0879	0	0.0363
Bacteria;Verrucomicrobia;Verrucomicrobiae;Verrucomicrobiales;Verrucomicrobiaceae	Verrucomicrobiaceae	2	0	0	0	0.0028	0	0	0
Bacteria;Acidobacteria;Vicinamibacter_c;Vicinamibacter_o;Vicinamibacter_f	Vicinamibacter_f	29	94	127	164	0.0405	0.145	0.1969	0.2835
Bacteria;Proteobacteria;Gammaproteobacteria;Xanthomonadales;Xanthomonadaceae	Xanthomonadaceae	4	190	97	86	0.0056	0.2932	0.1504	0.1487
Unclassified in higher taxonomic rank	Unclassified in higher taxonomic rank	6	0	0	2	0.0084	0	0	0.0035

[truncated: 2 more sheets: genus(Field), species(Field)]
